# Supplementary material for: Transcriptomic Analysis of Laying Hens Revealed the Role of Aging-Related Genes during Forced Molting
Source: Genes (Basel). 2021 Nov 7;12(11):1767. doi: 10.3390/genes12111767 (PMC8621152; doi:10.3390/genes12111767)
Supplement: Supplementary file 1 [file genes-12-01767-s001.zip]

Archive with 6 entries (6 files):
- Additional file 1.xlsx
- Additional file 2.xlsx
- Additional file 3.xlsx
- Additional file 4.xlsx
- Additional file 5.xlsx
- Supplementary Information.pdf
