# Supplementary material for: Transcriptomic Analysis of Laying Hens Revealed the Role of Aging-Related Genes during Forced Molting
Source: Genes (Basel). 2021 Nov 7;12(11):1767. doi: 10.3390/genes12111767 (PMC8621152; doi:10.3390/genes12111767)
Supplement: Supplementary file 1 [file genes-12-01767-s001.zip › Additional file 1.xlsx]

## Sheet: H(1-vs-2)
DEGs from the 1-vs-2 group in the hypothalamus
geneid	baseMean	log2FoldChange	lfcSE	stat	pvalue	padj
MUC4	127.466	-3.25867	0.495007	-6.58307	4.60843e-11	2.45783e-07
CGA	435.247	8.60972	1.37694	6.25279	4.03173e-10	1.29015e-06
LUZP2	3235.87	1.1519	0.191477	6.01586	1.78939e-09	4.09003e-06
SP9	40.8138	4.08255	0.676504	6.03477	1.59189e-09	4.09003e-06
MYOC	1014.3	-1.83138	0.306521	-5.97472	2.30488e-09	4.60976e-06
LOC107053822	415.211	1.76731	0.299424	5.90237	3.58309e-09	5.73295e-06
SYNDIG1L	553.919	1.48447	0.258399	5.74486	9.19969e-09	1.05139e-05
FJX1	536.042	1.27029	0.224558	5.65683	1.54192e-08	1.54192e-05
LOC107050437	443.712	-1.58093	0.296331	-5.33501	9.55377e-08	6.94819e-05
AKAP5	363.7	1.17081	0.218979	5.34669	8.95778e-08	6.94819e-05
LOC771917	357.955	2.24736	0.420594	5.34331	9.12658e-08	6.94819e-05
FAM184B	197.319	1.35378	0.261274	5.18146	2.20159e-07	0.000130464
IL18R1	124.824	1.45093	0.280997	5.16348	2.42395e-07	0.000138512
BTN3A3L2	138.523	-2.04853	0.399666	-5.12561	2.96571e-07	0.000153069
TRDN	124.807	-2.504	0.490404	-5.10599	3.29061e-07	0.00016453
HOXD3	134.45	-5.07858	0.997108	-5.09331	3.51866e-07	0.000170601
UNC13B	497.688	1.24544	0.250282	4.97616	6.48565e-07	0.000281815
SCIN	1429.01	1.5925	0.32205	4.94488	7.61896e-07	0.000312573
PRSS12	1922.91	1.20826	0.245033	4.93099	8.18128e-07	0.000327251
EXOSC6	180.346	1.26492	0.260234	4.86071	1.16965e-06	0.000435217
AVP	406.657	4.55743	0.939157	4.85268	1.21802e-06	0.000442917
CHRNA7L	131.024	2.06969	0.428537	4.82968	1.36754e-06	0.000465545
TCF7L2	758.742	3.44486	0.713137	4.83057	1.36141e-06	0.000465545
BCL11B	125.064	1.28388	0.267815	4.79391	1.63565e-06	0.000523408
LOC107049082	352.274	1.26229	0.265288	4.7582	1.95329e-06	0.000568229
RPE65	123.851	1.77709	0.373832	4.75372	1.99711e-06	0.000570604
ELOVL3	355.16	-1.25368	0.264296	-4.74348	2.1008e-06	0.000589699
LOC101752301	106.453	-1.57402	0.334184	-4.71005	2.4765e-06	0.000675712
RTN4RL1	405.404	1.21566	0.258354	4.70538	2.53392e-06	0.000675712
RASL11A	76.9876	1.39473	0.302034	4.6178	3.87838e-06	0.000926181
HSPB9	6706.67	-5.68835	1.23328	-4.61236	3.98128e-06	0.000936773
MMP10	69.6096	-2.215	0.48226	-4.59296	4.37e-06	0.00101333
CAMKV	1620.78	1.14418	0.251816	4.54371	5.52716e-06	0.00119506
FSIP1	185.287	1.23404	0.273073	4.5191	6.21022e-06	0.00129044
LOC428967	46.083	2.17149	0.480382	4.52033	6.17443e-06	0.00129044
HHLA1	21.6877	-3.29719	0.73031	-4.51478	6.33816e-06	0.00130013
NPY5R	515.579	1.01629	0.225524	4.50636	6.59478e-06	0.00130267
HS3ST1L	137.309	1.24796	0.277392	4.49892	6.83006e-06	0.0013327
ADTRP	139.225	2.03277	0.452347	4.49384	6.9949e-06	0.00134841
PHOX2B	162.455	-1.89641	0.423044	-4.48278	7.3678e-06	0.00139786
FNDC9	121.849	2.03853	0.455736	4.47305	7.71104e-06	0.00141812
LOC101749934	119.918	2.02476	0.455142	4.44864	8.64147e-06	0.00157118
GHRH	97.3104	2.51591	0.567088	4.43654	9.14152e-06	0.00160845
LPAR2	437.667	-1.18118	0.267334	-4.41837	9.94474e-06	0.00171092
C1QB	301.8	1.15543	0.262497	4.40168	1.07417e-05	0.00177804
KIF14	36.7679	-1.63458	0.372728	-4.38546	1.15742e-05	0.00187058
OTX1	30.8266	3.86001	0.88825	4.34564	1.38873e-05	0.00216929
LOC107052088	138.253	-2.2282	0.514559	-4.33032	1.48891e-05	0.00229064
HSPA2	43794.6	-3.30616	0.763969	-4.3276	1.5074e-05	0.00229698
HOXA5	95.7886	-8.08289	1.88093	-4.29728	1.72906e-05	0.00254189
SLC24A4	503.528	1.95781	0.455865	4.29471	1.74923e-05	0.00254189
SEBOX	281.432	-1.60149	0.374462	-4.27678	1.89616e-05	0.00268483
KLHL35	808.018	1.56952	0.367909	4.26604	1.9897e-05	0.00279256
SH3BP1	77.9647	1.35827	0.318741	4.26134	2.03203e-05	0.00282717
CNIH3	131.443	2.23903	0.526843	4.24989	2.13871e-05	0.00292473
CCR2	206.937	1.0387	0.246953	4.20605	2.59868e-05	0.00335313
RAB37	634.204	-1.19472	0.285811	-4.18012	2.91356e-05	0.00361372
NFATC2	1005.05	-1.39636	0.335022	-4.16795	3.07347e-05	0.00377042
SUSD5	72.7164	1.07459	0.258253	4.16102	3.16835e-05	0.00384043
CORIN	115.746	1.73363	0.417719	4.15023	3.32139e-05	0.00399566
FOXP2	679.05	1.20661	0.291047	4.14576	3.38693e-05	0.00399735
THRSPB	22.3085	2.9087	0.708805	4.10367	4.06644e-05	0.00471471
TAC3	41.9155	3.48934	0.852547	4.09284	4.26128e-05	0.00477414
PLD4	142.875	1.22324	0.299134	4.08928	4.3271e-05	0.00480789
UVS.2L	13.2038	2.78089	0.682772	4.07295	4.64221e-05	0.00508735
WIF1	154.217	2.72661	0.670411	4.06707	4.76071e-05	0.00517254
EMX2	51.1991	4.32413	1.06374	4.06503	4.80257e-05	0.00517254
NPS	99.1313	-2.22791	0.551056	-4.04299	5.27736e-05	0.005518
LOC107054990	35.4567	2.02999	0.502057	4.04335	5.26938e-05	0.005518
LOC107054090	138.565	-1.37635	0.343782	-4.00357	6.23943e-05	0.00631841
LOC107053682	323.304	1.54248	0.385587	4.00034	6.32503e-05	0.00636481
LOC101751045	136.066	1.0674	0.266977	3.99809	6.38558e-05	0.00638558
DHX58	231.222	-1.86247	0.466208	-3.99494	6.47104e-05	0.00642403
PTPRCAPL	97.1365	1.20443	0.302823	3.97735	6.96886e-05	0.00675768
CLDN8	23.2864	-3.5156	0.890522	-3.9478	7.88732e-05	0.00729463
RGS22	279.351	-1.01949	0.258574	-3.94275	8.05517e-05	0.00736473
CHRNA3	205.051	1.56232	0.397547	3.92991	8.4976e-05	0.0076628
HSPB1	779.859	-2.03524	0.518308	-3.92669	8.61216e-05	0.00767329
SOX14	92.2595	2.34097	0.598741	3.90982	9.23663e-05	0.00794548
TRDNL	170.512	-2.26617	0.580644	-3.90286	9.50618e-05	0.00813363
AMY2A	1828.49	-1.30868	0.337434	-3.87832	0.00010518	0.00862411
LOC112530151	63.0778	-1.28348	0.330944	-3.87825	0.00010521	0.00862411
GCNA	67.227	-1.44685	0.373433	-3.87446	0.000106863	0.00867921
RASSF6	75.6596	-2.89771	0.748343	-3.87217	0.00010787	0.00871556
OTX2	135.735	4.48801	1.1594	3.87098	0.0001084	0.00871556
SLC24A2	4771	-1.10734	0.286915	-3.85949	0.000113625	0.00904474
KLHL4	452.119	1.37863	0.357455	3.85679	0.000114886	0.00905504
NEURL1B	317.355	1.08786	0.282828	3.84636	0.000119887	0.0093775
PLEKHD1	1602.29	-2.11874	0.552914	-3.83195	0.000127131	0.00964023
GPX1	2539.65	-1.14275	0.298193	-3.83224	0.000126984	0.00964023
GRIN2C	494.794	-3.09806	0.810439	-3.8227	0.000131999	0.00996218
LOC112531133	26.4303	1.666	0.437904	3.80448	0.000142102	0.0104307
PIGR	56.6022	3.54737	0.935882	3.79041	0.000150401	0.0108887
GPR182	341.508	-1.15839	0.308989	-3.74897	0.000177561	0.012406
PRLR	410.201	1.24272	0.332493	3.73759	0.000185795	0.0127665
OTUD1	2335.3	-1.37894	0.371768	-3.70915	0.000207956	0.0139802
BMP8A	57.846	1.19687	0.32474	3.68564	0.00022813	0.0148327
JAML	555.613	-2.21518	0.601817	-3.68082	0.000232489	0.0149993
CALB2	16481.6	-1.03713	0.282002	-3.67774	0.000235307	0.0151202
BRK1	316.676	1.08543	0.295644	3.67141	0.000241219	0.015438
SYT10	281.891	1.44304	0.394951	3.65371	0.000258476	0.0162181
CCK	1137.07	1.81553	0.498348	3.6431	0.000269377	0.016577
CHRM5	65.9786	1.97757	0.542695	3.64399	0.000268448	0.016577
KCNH8	142.628	-2.32695	0.643226	-3.61762	0.000297324	0.0176192
ALPK3	222.542	1.09614	0.303316	3.61384	0.000301696	0.0178123
CPNE2	986.944	1.05389	0.292176	3.60703	0.000309726	0.0180862
CPNE7	221.78	2.96632	0.822934	3.60457	0.000312675	0.0181261
SNTG2	150.465	1.50743	0.418756	3.59978	0.000318486	0.018371
NOG2	52.9521	1.3044	0.363905	3.58445	0.000337787	0.0190975
POMC	216.229	4.3841	1.22599	3.57596	0.000348949	0.0195901
AOX1	632.506	-1.27232	0.356587	-3.56805	0.000359644	0.0201199
LOC107052067	40.4021	1.57609	0.442821	3.55919	0.000371997	0.0205239
LOC112530278	58.4914	-1.90286	0.535041	-3.55648	0.000375856	0.0206656
TMEM114	39.2404	2.65745	0.749316	3.5465	0.000390379	0.0210781
LOC112531859	110.455	-1.01789	0.288293	-3.53077	0.000414356	0.0219704
TLCD2	717.095	-1.13642	0.322371	-3.52517	0.000423206	0.0222191
FIBCD1	601.606	1.00023	0.283899	3.52318	0.000426405	0.0222191
BUB1B	63.1555	1.31928	0.374469	3.52306	0.000426588	0.0222191
LOC107053494	82.5666	1.50307	0.427059	3.51959	0.000432217	0.0222191
TMEM215	33.5016	1.60928	0.457133	3.52037	0.000430943	0.0222191
LOC107050261	141.442	3.27087	0.928404	3.52311	0.00042651	0.0222191
NANOS1	158.936	1.00142	0.285612	3.50621	0.000454534	0.0229362
LOC107053343	23.5916	-2.25978	0.645602	-3.50027	0.000464784	0.0229703
HTR1E	90.3103	1.33313	0.381244	3.49679	0.000470892	0.0229703
LOC769139	27.2357	1.63519	0.468943	3.48697	0.000488527	0.0234025
MTNR1A	17.7037	2.37631	0.681482	3.48697	0.000488528	0.0234025
HRH3	306.743	1.75255	0.504157	3.47619	0.000508588	0.0240741
BAG3	8641.78	-2.54071	0.732599	-3.46808	0.00052419	0.0243809
HOXA3	198.78	-4.16299	1.20241	-3.4622	0.000535778	0.0246335
LOC101748431	89.4927	1.0427	0.301475	3.45867	0.000542844	0.0248868
NTN3	289.866	-1.4644	0.42386	-3.45492	0.000550466	0.0250223
HDC	64.9457	2.20007	0.636902	3.45432	0.000551676	0.0250223
HSPB8	1894.75	-1.86101	0.540415	-3.44366	0.000573899	0.0256491
ACAN	84.1024	1.33243	0.387611	3.43754	0.000587026	0.0259459
HTR7L	72.5082	1.67686	0.4921	3.40756	0.000655471	0.0275988
NPW	61.16	2.35213	0.691016	3.40387	0.000664389	0.0277552
STAR	68.0683	-1.17452	0.345332	-3.40114	0.000671048	0.027834
CFP	164.315	1.34466	0.395794	3.39738	0.000680348	0.027834
LOC107050008	51.6194	3.17609	0.934822	3.39754	0.000679952	0.027834
AHR2	22.1778	-2.77974	0.818572	-3.39584	0.000684181	0.0278547
TMEM201	2079.27	-1.02502	0.302036	-3.39369	0.000689581	0.0280033
INSM2	76.6707	1.49154	0.440719	3.38435	0.000713482	0.0286827
OSTN	218.199	-3.19166	0.944522	-3.37913	0.000727162	0.0290865
PI3	53.0569	-2.76258	0.817748	-3.37827	0.000729423	0.0291042
LOC101748344	30.6962	-3.54863	1.05462	-3.36485	0.000765846	0.0298242
MC3R	45.3018	1.77883	0.52869	3.3646	0.000766559	0.0298242
PCSK9	22.8794	2.04471	0.607683	3.36477	0.000766081	0.0298242
LOC421356	195.139	-1.47713	0.440462	-3.35358	0.000797731	0.030305
ADGRG2	77.6358	1.466	0.436952	3.35505	0.000793507	0.030305
TRAT1	32.728	1.63955	0.488759	3.3545	0.000795076	0.030305
CRYM	2661.73	1.07233	0.320329	3.3476	0.000815157	0.0306606
EDKM	42.7625	1.57225	0.470916	3.33871	0.000841688	0.031274
CABP7	1321.24	1.60921	0.48202	3.33846	0.000842444	0.031274
TREM2	264.321	1.32351	0.397588	3.32884	0.0008721	0.0320037
LOC772158	87.0523	-4.27558	1.28951	-3.31566	0.000914276	0.0330213
LOC101747663	37.6711	-2.10854	0.637035	-3.30993	0.000933206	0.0334033
LOC112531338	14.4645	4.76511	1.44146	3.30576	0.000947178	0.0336028
GPR18	44.3457	1.34335	0.408139	3.29141	0.000996871	0.0349014
OPRK1	111.099	1.36205	0.414248	3.28801	0.00100898	0.0351715
AGPAT1	170.798	-1.80693	0.549751	-3.28681	0.00101328	0.0352446
SERPINH1	3025.3	-1.09209	0.332689	-3.2826	0.00102853	0.0356973
GDA	222.046	1.92726	0.589447	3.2696	0.00107699	0.0369783
MYPN	40.1629	-2.88971	0.887663	-3.25541	0.00113229	0.038057
LOC107049075	3607.33	-2.10416	0.646415	-3.25512	0.00113344	0.038057
HOXB3	432.543	-3.91705	1.20817	-3.24213	0.0011864	0.0390584
FOXB1	195.088	1.46995	0.453878	3.23864	0.00120099	0.0393768
MPO	142.757	-1.59436	0.494591	-3.22359	0.00126594	0.0410023
LGI2	5858.65	-1.06877	0.331718	-3.22193	0.00127329	0.0410739
CD1B	99.8584	1.06615	0.331452	3.21659	0.00129724	0.0414288
LOC107051755	73.8027	1.33995	0.416824	3.21468	0.00130592	0.0416229
SLCO1C1	79.186	4.85378	1.522	3.18909	0.00142723	0.0448639
MEGF6L	527.281	1.05762	0.331707	3.18841	0.00143059	0.0448813
GATA3	280.857	1.40712	0.44219	3.18216	0.00146183	0.0455933
AOX2	301.181	-1.19498	0.375906	-3.17894	0.00147816	0.0458345
DNAJA4	5409.45	-1.52207	0.479366	-3.17518	0.00149744	0.046164
SLC4A11	656.175	1.04377	0.329718	3.16563	0.00154745	0.0469814
DCBLD1	375.12	1.48153	0.468628	3.16141	0.00157005	0.0475773
LOC107053558	69.5561	-1.29907	0.411203	-3.15919	0.00158208	0.0477609
SCGN	101.476	1.79793	0.569554	3.15672	0.00159552	0.048068
WNT8B	61.1791	1.89479	0.600771	3.15394	0.00161084	0.0482649
MYH1G	16.3349	-3.1513	1.00074	-3.14896	0.00163854	0.0487297
HOXB4	84.3233	-4.41831	1.40425	-3.14639	0.00165299	0.049048
LOC101747844	873.868	1.11926	0.355777	3.14597	0.00165537	0.049048
C1QTNF2	119.473	-1.08785	0.346175	-3.14248	0.00167523	0.0493621

## Sheet: H(2-vs-3)
DEGs from the 2-vs-3 group in the hypothalamus
geneid	baseMean	log2FoldChange	lfcSE	stat	pvalue	padj
SERF2	691.326	3.06697	0.16212	18.9178	8.13259e-80	1.4154e-75
RPS15	3357.55	1.69102	0.0913749	18.5064	1.83331e-76	1.59534e-72
MRPL17	941.456	1.59765	0.0903844	17.6762	6.39782e-70	3.71159e-66
IMP3	653.078	2.15453	0.124471	17.3095	3.98886e-67	1.73555e-63
HIGD2A	616.334	2.40766	0.139966	17.2017	2.57836e-66	8.97476e-63
LOC101749299	1027.91	1.38223	0.0805828	17.1529	5.98106e-66	1.73491e-62
RPLP1	4674.65	1.84416	0.108139	17.0536	3.28523e-65	8.16803e-62
TOMM6	1398.69	2.34643	0.140465	16.7048	1.21014e-62	2.63266e-59
ATPIF1	3001.17	2.32236	0.140093	16.5773	1.0166e-61	1.96587e-58
GNG7	3099.72	1.42222	0.0862397	16.4914	4.22786e-61	7.35817e-58
LOC100857843	1051.58	1.4174	0.0859809	16.4851	4.69339e-61	7.42579e-58
RSG1	718.726	1.9671	0.120841	16.2784	1.40524e-59	2.03807e-56
HSPBP1	1304.24	1.32372	0.0840987	15.7401	8.03173e-56	1.07526e-52
NDUFA2	618.017	2.15819	0.137228	15.727	9.88011e-56	1.22824e-52
OST4	584.033	1.85996	0.11839	15.7105	1.28251e-55	1.48806e-52
CHURC1	1248.86	1.76607	0.113841	15.5136	2.80852e-54	3.05497e-51
APOA1BP	1481.2	1.59516	0.10529	15.1502	7.55459e-52	7.73413e-49
RPS28	1135.47	2.10608	0.139778	15.0674	2.6542e-51	2.56631e-48
POLR2L	453.687	1.93124	0.129502	14.9128	2.71994e-50	2.49147e-47
TSFM	439.5	2.37834	0.159651	14.8971	3.4399e-50	2.9934e-47
ABCB8	1132.29	1.41478	0.0953084	14.8442	7.58108e-50	5.99732e-47
EEF1G	942.752	1.28982	0.0882015	14.6235	1.98778e-48	1.44147e-45
RPS23	2630.35	1.53692	0.105081	14.6261	1.91524e-48	1.44147e-45
HEXIM1	3782.07	1.3403	0.0929761	14.4155	4.13435e-47	2.76747e-44
SEC61B	678.636	1.49138	0.105607	14.1221	2.77746e-45	1.79033e-42
MEA1	907.925	1.64096	0.117273	13.9926	1.72975e-44	1.07516e-41
LOC112533358	803.079	1.83572	0.131722	13.9363	3.81158e-44	2.28748e-41
LOC107056278	690.888	1.9355	0.140208	13.8045	2.39533e-43	1.34479e-40
GIPC1	1110.49	1.22709	0.0895604	13.7012	9.98004e-43	5.4279e-40
NDUFB7	1261.14	2.1252	0.155176	13.6954	1.08168e-42	5.70473e-40
HNRNPUL2	3314.02	1.07948	0.0789713	13.6693	1.54968e-42	7.93255e-40
LYSMD1	359.646	1.82199	0.133339	13.6644	1.65661e-42	8.23759e-40
NEDD8	723.674	1.75913	0.129234	13.612	3.39957e-42	1.64351e-39
COA3	564.853	1.98171	0.14671	13.5076	1.40985e-41	6.63161e-39
RPS27	1286.33	1.61012	0.119362	13.4894	1.80667e-41	8.27454e-39
SDF2	1095.28	1.37619	0.102487	13.428	4.14301e-41	1.84884e-38
DOHH	872.259	1.54398	0.115295	13.3916	6.77486e-41	2.94774e-38
CNPY2	994.513	1.3801	0.103276	13.3631	9.92807e-41	4.21435e-38
ZNF593	1025.05	1.15677	0.0865913	13.359	1.05033e-40	4.35239e-38
SNCB	10318.9	1.26153	0.0945096	13.3482	1.21361e-40	4.91203e-38
PIGBOS1	214.471	2.46646	0.184907	13.3389	1.37408e-40	5.43512e-38
BOLA3	289.45	2.65539	0.200814	13.2231	6.45324e-40	2.49583e-37
SPRYD3	2108.93	1.37848	0.104325	13.2133	7.35202e-40	2.76685e-37
FBXW9	554.638	1.61405	0.122165	13.2121	7.47195e-40	2.76685e-37
LOC107050352	1184.54	1.71133	0.130186	13.1453	1.81092e-39	6.5661e-37
SKIV2L	1464.98	1.0207	0.0776934	13.1376	2.00585e-39	7.12446e-37
APBB1	5720.9	1.25229	0.0958304	13.0678	5.03001e-39	1.75084e-36
INAFM2	542.89	1.7872	0.138493	12.9046	4.23926e-38	1.44667e-35
NDUFB2	1600.51	1.69403	0.132418	12.793	1.79405e-37	5.89125e-35
ZNF853	925.176	1.22913	0.0961163	12.7879	1.91463e-37	6.17077e-35
LOC107050411	1208.58	1.18539	0.0927726	12.7774	2.19341e-37	6.94075e-35
NUDT16L1	3034.35	1.11725	0.0879415	12.7044	5.58849e-37	1.73682e-34
NDUFS5	2811.37	1.6433	0.129615	12.6783	7.79951e-37	2.38145e-34
YRDC	522.396	1.7223	0.135924	12.671	8.55791e-37	2.56796e-34
MED11	415.005	2.3178	0.183511	12.6303	1.43691e-36	4.23865e-34
RPS19	9494.05	1.18307	0.0939084	12.5982	2.16134e-36	6.26932e-34
VPS37D	713.239	1.92801	0.153591	12.5529	3.83184e-36	1.09327e-33
MRPS12	373	2.10595	0.167955	12.5388	4.57861e-36	1.28526e-33
LOC112530959	536.502	1.48537	0.119738	12.4051	2.45151e-35	6.77239e-33
CRELD1	3408.44	1.42597	0.115042	12.3952	2.77303e-35	7.5409e-33
TMEM147	666.916	2.06266	0.167066	12.3464	5.09268e-35	1.34292e-32
PSMG4	301.224	1.87735	0.152351	12.3225	6.85005e-35	1.77938e-32
RAB24	523.852	1.28129	0.104239	12.2918	1.00245e-34	2.56569e-32
GRN	1371.86	1.13691	0.0925878	12.2792	1.17121e-34	2.95418e-32
C1H12ORF57	1955.1	1.54647	0.126044	12.2693	1.32339e-34	3.29032e-32
TARBP2	650.139	1.32763	0.108548	12.2309	2.12598e-34	5.21134e-32
MECP2	471.418	1.88961	0.154963	12.1939	3.34865e-34	8.09442e-32
NDUFC2	970.431	1.6723	0.138358	12.0867	1.24117e-33	2.95908e-31
TAZ	1370.12	1.06569	0.0885126	12.04	2.1901e-33	5.15088e-31
WDR13L	2007.17	1.4846	0.123487	12.0224	2.71129e-33	6.29164e-31
RPL13	5724.92	1.16557	0.0978294	11.9143	9.96981e-33	2.28309e-30
HTATIP2	538.265	1.80966	0.151992	11.9063	1.09766e-32	2.481e-30
RABGGTA	512.167	1.48319	0.124657	11.8982	1.20863e-32	2.66265e-30
H2AFV	756.827	1.53794	0.129257	11.8984	1.20669e-32	2.66265e-30
LOC107050886	2047.15	1.39489	0.11756	11.8653	1.7921e-32	3.89872e-30
DUSP23	547.916	1.7297	0.146121	11.8374	2.50119e-32	5.37415e-30
UQCC3	257.998	1.92554	0.163379	11.7857	4.62453e-32	9.81528e-30
NDUFA13	2651.58	1.57917	0.134244	11.7634	6.02536e-32	1.26344e-29
TMEM41A	827.784	1.27143	0.108271	11.7431	7.66703e-32	1.58853e-29
CDC26	281.175	2.16931	0.185362	11.7031	1.2283e-31	2.51499e-29
SEPW1	4367.53	1.08445	0.0936503	11.5798	5.21626e-31	1.05562e-28
LOC107050176	314.509	2.32438	0.201608	11.5292	9.40173e-31	1.88078e-28
LOC107050086	1052.99	1.23173	0.107017	11.5097	1.17847e-30	2.33069e-28
LOC107055157	816.273	1.28631	0.111931	11.492	1.44721e-30	2.83003e-28
WDR74	495.45	1.48626	0.129495	11.4774	1.71437e-30	3.3152e-28
DGUOK_1	950.015	1.24008	0.108117	11.4698	1.87024e-30	3.57688e-28
MRI1	876.952	1.73408	0.151584	11.4397	2.64665e-30	4.95294e-28
HAX1	771.252	1.35547	0.118579	11.4309	2.9302e-30	5.42523e-28
RBM8A	874.472	1.37394	0.12058	11.3944	4.4612e-30	8.17292e-28
SDHAF1	657.571	1.34265	0.118372	11.3426	8.0723e-30	1.44835e-27
MRPL4	690.47	1.48666	0.131134	11.337	8.60671e-30	1.52848e-27
TMEM208	868.066	1.36902	0.121207	11.2949	1.39045e-29	2.41994e-27
CISD3	460.55	1.80528	0.160378	11.2564	2.15308e-29	3.71011e-27
ECSIT	898.62	1.31462	0.117111	11.2255	3.05763e-29	5.21716e-27
TRAPPC5	884.765	1.35582	0.120887	11.2156	3.41878e-29	5.72119e-27
NFKBIB	1210.87	1.12061	0.10045	11.1559	6.69847e-29	1.11029e-26
NDUFB4	2414.7	1.22405	0.109866	11.1413	7.89184e-29	1.29575e-26
H1FX	1586	1.4022	0.126119	11.1181	1.0245e-28	1.66639e-26
RPE	1183.35	1.07064	0.0963867	11.1078	1.14968e-28	1.85268e-26
NDUFV1	5431.28	1.2645	0.114041	11.0881	1.43369e-28	2.26836e-26
AP3S2	1228.8	1.02241	0.0922396	11.0843	1.49495e-28	2.31598e-26
WBP1	1170.79	1.09303	0.0986176	11.0835	1.50849e-28	2.31598e-26
SNRNP25	863.405	1.33732	0.120664	11.083	1.51702e-28	2.31598e-26
AMT	598.547	1.54483	0.139369	11.0845	1.49242e-28	2.31598e-26
TBCB	2188.16	1.4191	0.128435	11.0492	2.21212e-28	3.3478e-26
OTUB1	2745.2	1.03449	0.0936714	11.0438	2.34973e-28	3.52541e-26
CD63	3563.26	1.05956	0.0961913	11.0152	3.22885e-28	4.80299e-26
FRMD8	380.822	1.86828	0.170148	10.9804	4.75076e-28	7.00697e-26
THEM4	467.348	1.57835	0.144024	10.9589	6.0225e-28	8.80804e-26
DNAJB2	2345.17	1.31367	0.120008	10.9466	6.89911e-28	1.0006e-25
DCAF11	204.02	2.46829	0.226958	10.8755	1.50755e-27	2.16838e-25
GGCX	459.851	1.24438	0.114678	10.851	1.97148e-27	2.81244e-25
ISCA2	1526.01	1.37715	0.127094	10.8357	2.33182e-27	3.29943e-25
TMEM173	477.054	1.52279	0.141751	10.7428	6.40985e-27	8.99653e-25
ATRAID	869.467	1.56861	0.146159	10.7322	7.18726e-27	1.0007e-24
SVBP	2626.02	1.45258	0.135582	10.7137	8.77577e-27	1.20263e-24
PMVK	537.441	1.39788	0.130642	10.7001	1.017e-26	1.38281e-24
ARPC4-TTLL3	784.843	1.25644	0.117663	10.6783	1.28579e-26	1.72138e-24
CHCHD2	10456.7	1.2909	0.120986	10.6699	1.40786e-26	1.82853e-24
SMUG1	633.067	1.31864	0.123571	10.6711	1.39023e-26	1.82853e-24
MANF	1362.76	1.39051	0.130317	10.6702	1.40262e-26	1.82853e-24
FAM171A2	1152.76	1.13873	0.106741	10.6682	1.43423e-26	1.84898e-24
SUV39H1_1	752.69	2.25208	0.212032	10.6214	2.36931e-26	3.03202e-24
LOC107050662	412.664	1.74933	0.164883	10.6096	2.69001e-26	3.4173e-24
ATP5D	3193.89	1.05948	0.100199	10.5738	3.94245e-26	4.97206e-24
PPIL1	252.489	1.75642	0.166712	10.5357	5.91606e-26	7.40742e-24
TOMM5	1298.38	1.12461	0.106978	10.5125	7.5652e-26	9.40463e-24
LOC107050083	926.221	1.07014	0.102173	10.4738	1.13968e-25	1.39684e-23
NCKAP5L	608.058	1.57562	0.151329	10.4119	2.18897e-25	2.64561e-23
GADD45GIP1	1093.04	1.15858	0.111641	10.3777	3.1309e-25	3.7243e-23
LOC112531696	989.695	1.45124	0.139848	10.3773	3.14567e-25	3.7243e-23
RBP14L	1530.56	1.76692	0.170709	10.3505	4.16343e-25	4.89597e-23
ATP5SL	551.182	1.52622	0.147792	10.3268	5.33011e-25	6.22585e-23
PTRH2	454.413	1.63084	0.158626	10.281	8.57962e-25	9.88873e-23
NNF1	857.162	1.62757	0.158483	10.2697	9.65047e-25	1.10498e-22
MRPS21	654.198	1.55668	0.151635	10.266	1.00309e-24	1.14103e-22
LOC107049719	1313.13	1.62519	0.158377	10.2615	1.0503e-24	1.18698e-22
LOC107049631	359.526	1.63598	0.159452	10.26	1.06659e-24	1.19761e-22
JTB	820.666	1.56324	0.152398	10.2576	1.09356e-24	1.22001e-22
PBXIP1	1260.07	1.46536	0.14316	10.2359	1.36981e-24	1.51848e-22
NDUFA6	749.377	1.46159	0.143352	10.1958	2.06978e-24	2.2799e-22
EXOC8	1066.21	1.00707	0.0988848	10.1843	2.33024e-24	2.55066e-22
LOC107051050	2287.09	1.02078	0.100622	10.1447	3.49967e-24	3.80677e-22
RDH5	634.614	1.50949	0.149108	10.1235	4.34775e-24	4.69989e-22
H2A2BL	15570.4	1.55001	0.1543	10.0455	9.61965e-24	1.03346e-21
C31H17orf49	828.912	2.13515	0.213381	10.0063	1.4302e-23	1.51776e-21
RP11-762I7.5	877.233	1.18515	0.118797	9.97633	1.93498e-23	2.04099e-21
LOC112530216	999.664	1.04624	0.105166	9.94849	2.56048e-23	2.68449e-21
ID4	1990.87	1.36756	0.137862	9.91979	3.41487e-23	3.55883e-21
LOC107052478	1025.49	1.17461	0.118602	9.90379	4.00783e-23	4.15192e-21
MEPCE	520.742	1.11114	0.112462	9.88013	5.07666e-23	5.22806e-21
PELP1	480.067	1.09577	0.110933	9.8778	5.19629e-23	5.31978e-21
TMEM223	625.765	1.36109	0.138513	9.82643	8.66352e-23	8.56704e-21
LOC107052850	756.03	1.22861	0.125097	9.82122	9.12287e-23	8.97031e-21
EIF4EBP1	1257.29	1.05023	0.106987	9.81643	9.56745e-23	9.3546e-21
MRPL24	830.911	1.2374	0.126198	9.80526	1.06877e-22	1.03338e-20
LOC107049485	479.19	1.29705	0.132289	9.80467	1.07497e-22	1.03363e-20
NHP2	317.821	1.39016	0.141829	9.80169	1.10714e-22	1.05872e-20
PABPN1	779.415	1.18133	0.120592	9.79605	1.17072e-22	1.1134e-20
COX14	215.608	1.70992	0.175254	9.75686	1.72413e-22	1.61327e-20
RTKN	5688.19	1.20204	0.123452	9.73687	2.09913e-22	1.95365e-20
UBALD1	809.034	1.25083	0.12853	9.73182	2.20614e-22	2.04232e-20
HMGA1	413.26	1.44383	0.148416	9.72822	2.28564e-22	2.10473e-20
INO80B	553.504	1.22076	0.125532	9.72467	2.3666e-22	2.1678e-20
LOC107051192	1612.56	1.13647	0.117092	9.70577	2.84925e-22	2.58273e-20
ANKRD39	243.551	2.45914	0.255519	9.62411	6.32518e-22	5.6744e-20
PHPT1	913.545	1.45277	0.150971	9.62281	6.40568e-22	5.71715e-20
ZNF653	692.92	1.1851	0.123387	9.60475	7.63433e-22	6.77897e-20
TRIR	710.606	1.29083	0.135122	9.55304	1.25942e-21	1.11264e-19
B9D2	128.423	2.83026	0.296793	9.53613	1.48261e-21	1.29665e-19
GCDH	756.053	1.29906	0.136809	9.49544	2.19286e-21	1.90822e-19
LOC112530040	201.095	1.8702	0.197205	9.48354	2.45801e-21	2.12832e-19
TMEM167B	634.139	1.40795	0.148665	9.47063	2.78168e-21	2.39665e-19
RABIF	1466.88	1.19451	0.126297	9.45793	3.14097e-21	2.69288e-19
MBLAC1	272.68	1.92796	0.204832	9.41238	4.85027e-21	4.13794e-19
LOC107050371	933.993	1.15201	0.122958	9.36913	7.31333e-21	6.11929e-19
SNX21	1300.58	1.26648	0.13519	9.36817	7.37994e-21	6.14548e-19
TIMP4	3579.84	-1.1467	0.123338	-9.29721	1.44182e-20	1.19492e-18
MTMR11	917.823	1.38414	0.14977	9.24179	2.42412e-20	1.97147e-18
DDIT4	6381.17	2.01352	0.218447	9.21743	3.04303e-20	2.45189e-18
POP5	474.03	1.4126	0.153295	9.2149	3.1158e-20	2.49896e-18
PPP1R12C	1937.87	1.00258	0.109143	9.18596	4.07883e-20	3.25633e-18
TPGS1	582.181	1.07906	0.117516	9.18226	4.22132e-20	3.35469e-18
SLC39A1	869.254	1.4955	0.162879	9.18166	4.24481e-20	3.35803e-18
EXOSC6	180.346	2.9072	0.317116	9.16762	4.83566e-20	3.80814e-18
GMPPB	1049.39	1.3022	0.142116	9.16289	5.05249e-20	3.96097e-18
LOC112530451	394.78	1.18242	0.129102	9.15877	5.24922e-20	4.09674e-18
LOC107050018	402.373	1.33483	0.146049	9.13962	6.26722e-20	4.8694e-18
MRPL54	343.25	1.46424	0.16068	9.11277	8.0304e-20	6.18412e-18
FOXO6	1563.59	1.1694	0.128416	9.1063	8.52405e-20	6.53535e-18
BRI3	663.589	1.34405	0.14805	9.07835	1.10236e-19	8.41471e-18
DDT	1428.16	1.0526	0.116044	9.07068	1.18273e-19	8.98874e-18
SPTBN4L	1722.99	1.38725	0.153072	9.06275	1.27198e-19	9.5866e-18
KEAP1	668.311	1.15061	0.126996	9.06021	1.30196e-19	9.76696e-18
ATP5L	1477.41	1.2881	0.142195	9.05872	1.31985e-19	9.85867e-18
LOC112531444	565.945	1.62319	0.179995	9.01797	1.91609e-19	1.42511e-17
NDUFAF3	543.944	1.36093	0.152048	8.95071	3.53216e-19	2.59383e-17
PORCN	363.166	1.34301	0.150108	8.94694	3.65469e-19	2.67253e-17
TMEM101	447.995	1.34664	0.150689	8.93654	4.01543e-19	2.92404e-17
SLC6A8	12450.2	1.00416	0.113351	8.85889	8.08183e-19	5.78832e-17
ARHGDIG	1891.02	1.14231	0.129114	8.8473	8.96608e-19	6.34332e-17
VHL	715.365	1.36831	0.154654	8.84755	8.94592e-19	6.34332e-17
SIVA1	167.835	2.2732	0.25704	8.84376	9.25497e-19	6.52119e-17
LOC424727	473.059	1.28031	0.144779	8.84322	9.29951e-19	6.52615e-17
SPOCK2	20301.6	1.07944	0.122373	8.8209	1.13548e-18	7.90479e-17
MOGS	758.023	1.13496	0.128894	8.80536	1.30434e-18	9.04415e-17
MFSD5	799.126	1.07193	0.121909	8.79284	1.45825e-18	1.00712e-16
LOC107050985	608.781	1.02655	0.118389	8.67102	4.2827e-18	2.889e-16
MRPL49	263.377	1.38216	0.159414	8.67024	4.31214e-18	2.89763e-16
PRRT3	467.608	1.58515	0.182962	8.66384	4.56137e-18	3.04365e-16
PAM16	646.604	1.1996	0.138734	8.64676	5.29807e-18	3.49271e-16
SUOX	703.306	1.24606	0.144193	8.64163	5.54163e-18	3.59875e-16
LOC107051391	378.854	1.47178	0.170913	8.61127	7.22543e-18	4.65746e-16
OPA3	144.567	2.32214	0.269825	8.60608	7.56028e-18	4.85532e-16
DNLZ	425.092	1.35913	0.158028	8.60059	7.93076e-18	5.07452e-16
LOC112530283	475.162	1.34537	0.156525	8.59526	8.30772e-18	5.29625e-16
ANKRD66	235.777	1.61974	0.18885	8.57688	9.74853e-18	6.14723e-16
LOC107051074	307.114	1.63163	0.190296	8.57415	9.98184e-18	6.24906e-16
ANAPC11	324.267	1.74471	0.203585	8.56992	1.03556e-17	6.45984e-16
PC	529.513	1.22438	0.142891	8.56864	1.04715e-17	6.50876e-16
PIN4	661.928	1.52567	0.178158	8.5636	1.09399e-17	6.77575e-16
COMMD4	600.907	1.03958	0.12194	8.5253	1.52419e-17	9.40672e-16
LOC107050229	1934.48	1.17198	0.137494	8.52391	1.54251e-17	9.48619e-16
NDUFS8	1859.79	1.10407	0.129679	8.51387	1.68217e-17	1.02725e-15
LDLR	290.118	1.41336	0.166197	8.50412	1.82979e-17	1.11348e-15
SDHD	2899.9	1.10959	0.130583	8.49723	1.94165e-17	1.17335e-15
RNF115	788.696	1.24877	0.147084	8.49019	2.06302e-17	1.24238e-15
LOC112532077	282.687	1.38588	0.163276	8.48799	2.1024e-17	1.26173e-15
LOC107050351	131.916	2.27655	0.269197	8.4568	2.74823e-17	1.64365e-15
TXNL4A	328.089	1.18278	0.140364	8.42649	3.56187e-17	2.10853e-15
RPS20	3449.54	1.11329	0.132457	8.4049	4.28238e-17	2.50102e-15
LOC107050919	74.8725	2.71952	0.324116	8.39057	4.83797e-17	2.80667e-15
QPCTL	637.382	1.12804	0.134544	8.38419	5.10779e-17	2.95335e-15
RPAIN	536.749	1.39161	0.166345	8.36579	5.9716e-17	3.40753e-15
ATG9B	696.398	1.03372	0.123653	8.35987	6.27854e-17	3.57097e-15
LOC107050378	2064.2	1.13951	0.136394	8.35458	6.56686e-17	3.72279e-15
SUV39H1	202.139	1.64909	0.197822	8.33624	7.66918e-17	4.31956e-15
CTDNEP1	402.204	1.33579	0.161064	8.29355	1.09917e-16	6.15109e-15
NAB2	508.889	2.0019	0.241934	8.27456	1.28929e-16	7.16894e-15
GRASP	264.509	1.5599	0.188983	8.25418	1.52952e-16	8.45073e-15
CDK2AP2	292.771	1.52307	0.184569	8.25202	1.55733e-16	8.57717e-15
ZFAND2B	555.418	1.31666	0.159892	8.23469	1.80025e-16	9.85269e-15
TESC	694.229	1.48035	0.179915	8.22804	1.903e-16	1.03177e-14
RPUSD3	414.165	1.53285	0.186408	8.22306	1.9837e-16	1.07219e-14
LOC107051524	958.78	1.06014	0.129202	8.20525	2.30119e-16	1.23994e-14
CLN3	412.626	1.67397	0.204155	8.1995	2.41394e-16	1.29268e-14
ANLN	6566.63	-1.11436	0.136062	-8.19005	2.6112e-16	1.38132e-14
IER5L	415.6	1.24165	0.151598	8.19039	2.60379e-16	1.38132e-14
RPL37A	3120.29	1.04174	0.127693	8.15812	3.40286e-16	1.78384e-14
LOC100858737	621.187	1.35563	0.166729	8.13076	4.26612e-16	2.20975e-14
GZMM	663.744	1.11976	0.138046	8.1115	4.99979e-16	2.57445e-14
POLR3D	656.143	1.26845	0.156504	8.10487	5.28038e-16	2.7109e-14
TAF6L	462.927	1.23832	0.152828	8.10269	5.37556e-16	2.75165e-14
SPATA2L	433.556	1.33513	0.164968	8.09327	5.80839e-16	2.95582e-14
CACNG7	608.694	1.4054	0.173675	8.09217	5.86116e-16	2.9726e-14
IPO4	991.198	1.2466	0.154071	8.09109	5.91332e-16	2.98306e-14
LOC425431	1942.26	1.31868	0.163525	8.06406	7.38001e-16	3.69085e-14
INPP1	382.499	1.80563	0.224426	8.04555	8.58554e-16	4.28146e-14
NDUFA7	1249.03	1.24722	0.155155	8.0385	9.09439e-16	4.50937e-14
MRPL16	643.275	1.13756	0.142401	7.98844	1.36653e-15	6.71841e-14
COX17	500.265	1.02658	0.128628	7.98103	1.45112e-15	7.05453e-14
PREB	1043.22	1.27147	0.159681	7.96255	1.68524e-15	8.14721e-14
C10H15ORF58	613.193	1.01626	0.12783	7.95009	1.86372e-15	8.98511e-14
PYM1	327.669	1.41627	0.178389	7.9392	2.03494e-15	9.78344e-14
UFC1	711.65	1.47151	0.185779	7.92077	2.3605e-15	1.13174e-13
ADPRHL	1443.56	1.19881	0.151578	7.90884	2.59807e-15	1.23206e-13
UQCRFS1	3855.32	1.15883	0.146809	7.89347	2.93891e-15	1.38991e-13
RPL35A	1540.4	1.24753	0.158163	7.88759	3.08088e-15	1.45311e-13
APLN	410.835	1.27422	0.161606	7.88471	3.15259e-15	1.48291e-13
COX19	761.977	1.08783	0.13815	7.87429	3.42688e-15	1.60698e-13
PEX11B	309.374	1.41216	0.17935	7.87379	3.44047e-15	1.60698e-13
CELSR2	2651.72	1.15247	0.146407	7.87167	3.49929e-15	1.62838e-13
PLD3	400.393	1.4763	0.187628	7.86824	3.59655e-15	1.66669e-13
LOC107056270	109.185	2.47113	0.31407	7.8681	3.60075e-15	1.66669e-13
CCDC120	233.819	1.52981	0.19528	7.83393	4.72861e-15	2.16002e-13
LOC112530856	402.13	1.71755	0.219408	7.82813	4.9517e-15	2.25012e-13
RASSF1	539.363	1.43594	0.183542	7.82351	5.13713e-15	2.32225e-13
LDHD	491.788	1.56761	0.200506	7.8183	5.35398e-15	2.41401e-13
MRPL12	678.687	1.12713	0.144247	7.81385	5.54661e-15	2.4944e-13
HR	1916.09	1.06833	0.137245	7.78408	7.02197e-15	3.08612e-13
MTERF4	292.228	1.62956	0.209439	7.78056	7.2203e-15	3.16529e-13
CSRNP2	986.691	1.16409	0.150128	7.75397	8.90661e-15	3.87527e-13
DDIT3	494.787	1.44929	0.187091	7.74645	9.44958e-15	4.09106e-13
C1orf145	890.635	1.20385	0.155814	7.72617	1.10832e-14	4.78639e-13
MVD	1177.25	1.28925	0.167726	7.68662	1.51067e-14	6.44407e-13
TIMM13	313.343	1.60503	0.210009	7.64266	2.12773e-14	8.98812e-13
CRH	250.222	1.89302	0.248943	7.60422	2.86634e-14	1.20207e-12
LOC107057377	902.591	1.05075	0.138775	7.57162	3.686e-14	1.53472e-12
LOC107051407	45.223	3.60204	0.475921	7.56856	3.77374e-14	1.5675e-12
LOC101751749	118.538	2.07735	0.275258	7.54692	4.4568e-14	1.83371e-12
LOC112531963	232.037	2.41691	0.320735	7.53555	4.86268e-14	1.98662e-12
TIMM10B	305.051	1.40312	0.186538	7.5219	5.39858e-14	2.19168e-12
LOC112531007	90.2927	1.81639	0.242391	7.49362	6.6999e-14	2.70546e-12
LOC112531805	164.309	1.35347	0.180836	7.48455	7.17911e-14	2.88557e-12
BAZ2A	1609.65	1.0163	0.135832	7.48204	7.31791e-14	2.93458e-12
LOC112530929	335.562	1.15083	0.153906	7.47747	7.57671e-14	3.03138e-12
ANGPTL2	1621.29	-1.10571	0.148109	-7.46551	8.29795e-14	3.26737e-12
FAAH2	1777.73	1.00439	0.13452	7.46651	8.23508e-14	3.26737e-12
DPF1	444.688	1.27904	0.171317	7.46592	8.27223e-14	3.26737e-12
SLC35F6	127.032	1.74449	0.233671	7.46559	8.29258e-14	3.26737e-12
C8H1orf52	317.05	1.33969	0.17985	7.44895	9.40855e-14	3.68798e-12
F8A3	277.887	1.66968	0.224147	7.44907	9.40007e-14	3.68798e-12
LOC107050964	661.762	1.11414	0.149901	7.43249	1.06575e-13	4.14024e-12
LOC107050901	503.411	1.98496	0.268184	7.40148	1.34676e-13	5.19711e-12
DHPS	511.527	1.01042	0.136847	7.3836	1.54067e-13	5.93227e-12
HSPA5	12343.3	1.23142	0.166868	7.37959	1.58778e-13	6.08674e-12
LOC107052491	660.698	1.06736	0.14552	7.3348	2.22048e-13	8.40114e-12
LOC112531373	64.2494	2.57215	0.350766	7.33295	2.25138e-13	8.48115e-12
C1H12orf50	356.514	-1.09263	0.149228	-7.32185	2.44581e-13	9.11495e-12
LOC107055878	900.032	1.2869	0.17576	7.32191	2.44458e-13	9.11495e-12
TLX2	379.128	1.28705	0.175828	7.31995	2.48065e-13	9.22506e-12
RTN2	189.685	1.33526	0.183613	7.27214	3.53842e-13	1.30196e-11
LOC107049129	485.634	1.44292	0.198473	7.27013	3.59153e-13	1.31594e-11
PDRG1	624.865	1.14225	0.157251	7.26384	3.76252e-13	1.37569e-11
CCDC28B	198.12	1.3292	0.18341	7.24715	4.25644e-13	1.54011e-11
TMEM258	366.881	1.06182	0.146801	7.23306	4.72217e-13	1.70155e-11
COX8A	1362.42	1.23187	0.170335	7.23201	4.75913e-13	1.71132e-11
HDDC3	203.061	1.59229	0.220997	7.20503	5.80295e-13	2.07808e-11
LOC107050883	78.9088	2.48131	0.344403	7.20469	5.8175e-13	2.07901e-11
ADAMTS4	2130.45	1.13436	0.15763	7.1963	6.18662e-13	2.20188e-11
MYOC	1014.3	2.2037	0.307204	7.17343	7.31415e-13	2.58731e-11
NDUFA8	1684.96	1.00074	0.139725	7.1622	7.93926e-13	2.79141e-11
LOC107052490	393.499	1.32455	0.184985	7.16029	8.0507e-13	2.8192e-11
BTBD19	211.672	1.98881	0.278101	7.15139	8.59013e-13	3.00206e-11
NANOS1	158.936	2.29466	0.321735	7.13214	9.88201e-13	3.41742e-11
SLIRP	417.818	1.05063	0.147342	7.13059	9.99425e-13	3.44435e-11
FMC1	194.765	1.56628	0.220325	7.10895	1.16931e-12	3.98252e-11
COA6	497.465	1.18405	0.167057	7.08769	1.36367e-12	4.62499e-11
LOC112533599	167467	2.10876	0.297534	7.08746	1.36592e-12	4.62499e-11
SDHAF2	408.608	1.21629	0.171731	7.08253	1.41547e-12	4.77421e-11
LOC107055568	58.9709	3.12202	0.441555	7.07052	1.54352e-12	5.17599e-11
LOC100859726	352.381	1.58186	0.22381	7.06786	1.57336e-12	5.26593e-11
VSTM2L	2429.9	1.09327	0.154858	7.05981	1.66734e-12	5.54845e-11
LOC107050771	143.777	1.68146	0.238863	7.03944	1.93008e-12	6.39829e-11
BBIP1	422.775	1.00314	0.142566	7.03635	1.97339e-12	6.52944e-11
PAGR1	170.929	1.51158	0.215233	7.02302	2.1713e-12	7.14354e-11
CLPP	196.903	1.34875	0.192374	7.01108	2.3649e-12	7.73659e-11
ABHD1	450.722	1.38205	0.197603	6.99408	2.66999e-12	8.70196e-11
UQCR10	1186.88	1.11863	0.159981	6.99226	2.70494e-12	8.7994e-11
ATP5G3	2399.28	1.11666	0.159765	6.98938	2.76108e-12	8.94857e-11
LOC107049569	396.461	1.534	0.219629	6.98448	2.85904e-12	9.24884e-11
GPX1	2539.65	2.08415	0.298767	6.97584	3.04047e-12	9.7812e-11
LOC107049895	477.061	1.0801	0.154978	6.96939	3.18328e-12	1.02217e-10
CAMK2N2	2687.93	1.0246	0.147126	6.96408	3.30561e-12	1.05561e-10
HGH1	328.908	1.32874	0.191583	6.93555	4.0465e-12	1.28279e-10
ACBD4	524.822	1.56031	0.224983	6.93522	4.05589e-12	1.28343e-10
LOC112530984	371.863	1.20934	0.174391	6.93463	4.07281e-12	1.28645e-10
TRMT12	251.38	1.179	0.17014	6.9296	4.22025e-12	1.32988e-10
LOC112530953	187.415	1.47566	0.213057	6.92613	4.32501e-12	1.35871e-10
UXT	342.902	1.45346	0.210001	6.92122	4.47761e-12	1.40411e-10
ROMO1	631.55	1.52066	0.220091	6.90924	4.87257e-12	1.51975e-10
PIGY	1741.64	1.14519	0.166122	6.89365	5.43786e-12	1.67802e-10
LOC107051305	2015.44	1.17189	0.170086	6.88996	5.58065e-12	1.71904e-10
ARF5	721.69	1.2622	0.183448	6.88041	5.96789e-12	1.83507e-10
EIF4EBP2	611.867	1.02073	0.148654	6.86648	6.58074e-12	2.00932e-10
MRPL41	380.127	1.47411	0.214948	6.85796	6.985e-12	2.12902e-10
CBARP	1765.51	1.2984	0.189445	6.8537	7.19617e-12	2.18192e-10
LOC100857622	796.351	1.23931	0.181065	6.84455	7.67145e-12	2.31795e-10
CCDC9	308.467	1.63915	0.239476	6.84472	7.66248e-12	2.31795e-10
ABCG5	143.332	-1.48043	0.216958	-6.82355	8.88166e-12	2.67433e-10
MRPL34	1400.01	1.01437	0.148702	6.82155	9.00643e-12	2.70373e-10
HNRNPUL1	874.241	1.02402	0.150117	6.82149	9.01038e-12	2.70373e-10
JUND	1152.57	1.02391	0.150406	6.80764	9.9216e-12	2.97204e-10
TMEM35B	257.006	1.62161	0.238656	6.79475	1.08501e-11	3.2446e-10
C22orf39	277.903	1.63369	0.240889	6.78192	1.1859e-11	3.53415e-10
SGO2	507.874	-1.14531	0.169004	-6.77682	1.22854e-11	3.64871e-10
SPA17	338.493	1.44101	0.212782	6.77225	1.26797e-11	3.7594e-10
CDK5R2	1543.6	1.20254	0.177615	6.77048	1.28354e-11	3.79911e-10
LOC107050990	371.073	1.95944	0.289665	6.76451	1.33762e-11	3.94577e-10
SMIM20	565.665	1.07088	0.159421	6.71728	1.85153e-11	5.43407e-10
LOC107049862	174.202	1.78725	0.266301	6.71139	1.92779e-11	5.63886e-10
LOC107055082	360.261	1.36227	0.203591	6.69118	2.21373e-11	6.44278e-10
COX7A2	2301.34	1.07008	0.160339	6.67385	2.49176e-11	7.23982e-10
TIMM10	200.202	1.81883	0.273242	6.65649	2.80439e-11	8.09413e-10
GALK1	472.374	1.0168	0.152904	6.64992	2.93261e-11	8.43623e-10
EXOSC5	285.022	1.24323	0.187075	6.64561	3.01963e-11	8.65794e-10
CCDC142	299.163	1.34511	0.202741	6.63462	3.25337e-11	9.28225e-10
LRFN1	582.343	1.67004	0.251983	6.62758	3.4124e-11	9.72004e-10
PPOX	285.097	1.26946	0.19182	6.61796	3.64189e-11	1.03399e-09
SELENOH	315.995	1.56258	0.236585	6.60473	3.98234e-11	1.1215e-09
MIR125B2	109.459	-1.76423	0.267168	-6.60343	4.01755e-11	1.12959e-09
RCCD1	227.338	1.57438	0.239836	6.56439	5.22446e-11	1.44328e-09
POLE4	1019.79	1.03273	0.157926	6.53928	6.18155e-11	1.69423e-09
GPR61	123.066	1.69864	0.259956	6.53433	6.38957e-11	1.74575e-09
LOC112530430	113.829	2.22815	0.341222	6.52993	6.58001e-11	1.79215e-09
SRA1	358.196	1.10233	0.168956	6.52436	6.82918e-11	1.84845e-09
IL17RC	726.684	1.41767	0.217781	6.5096	7.535e-11	2.03002e-09
SLC25A34	273.149	2.53997	0.390901	6.49774	8.15381e-11	2.18658e-09
MRPL55	207.928	1.53539	0.236447	6.4936	8.381e-11	2.24404e-09
RNF19B	1210.82	1.03459	0.15941	6.49015	8.57502e-11	2.28545e-09
LRRC61	256.841	1.24524	0.192015	6.48509	8.86766e-11	2.35623e-09
LOC112530285	449.186	1.22053	0.188228	6.48431	8.91379e-11	2.36487e-09
LOC107049826	265.634	1.0384	0.160208	6.48153	9.07967e-11	2.40156e-09
GHDC	515.423	1.05403	0.162617	6.48164	9.07321e-11	2.40156e-09
ASPA	3554.71	-1.19239	0.184067	-6.47801	9.29375e-11	2.45445e-09
DNAJC5G	154.994	1.44932	0.223941	6.47191	9.67748e-11	2.54421e-09
SMIM4	510.506	1.03873	0.160766	6.4611	1.03946e-10	2.70819e-09
TAPBP	1116.08	1.58401	0.245856	6.44283	1.17266e-10	3.02803e-09
TSC22D3	4346.72	1.10262	0.171274	6.43774	1.21263e-10	3.12662e-09
LOC107052116	196.277	1.36228	0.211726	6.43415	1.24164e-10	3.19667e-09
HYAL3	245.458	1.26243	0.196236	6.43321	1.24935e-10	3.21178e-09
QTRT1	259.839	1.08803	0.169146	6.43251	1.25518e-10	3.22199e-09
LOC112531384	135.486	1.22481	0.19068	6.42337	1.33286e-10	3.40633e-09
LOC107051359	117.015	2.07724	0.323454	6.42206	1.34442e-10	3.43085e-09
GDPGP1	106.974	1.77761	0.276817	6.42161	1.34837e-10	3.43589e-09
COQ4	2526.94	1.05576	0.16446	6.41954	1.3669e-10	3.47801e-09
LOC107051009	213.521	1.33075	0.207556	6.4115	1.44097e-10	3.65046e-09
FAM136A	245.012	1.40547	0.219685	6.39764	1.57802e-10	3.98026e-09
ANKLE1	134.796	1.56048	0.244777	6.3751	1.82848e-10	4.5657e-09
POLD4	153.728	2.10436	0.330439	6.36838	1.9104e-10	4.76342e-09
TMEM109	215.945	1.46717	0.230621	6.36181	1.9939e-10	4.96449e-09
TMEM141	1206.29	1.02828	0.162122	6.34259	2.25928e-10	5.60919e-09
MLA3A	392.075	1.00069	0.157858	6.3392	2.30966e-10	5.71797e-09
SYNGR2	1387.25	1.06967	0.168898	6.33323	2.40078e-10	5.92668e-09
GAB1	5147.2	-1.06002	0.167553	-6.32651	2.50769e-10	6.18184e-09
GNMT	682.55	1.26795	0.201221	6.30127	2.95218e-10	7.23659e-09
LHFPL4	1023.33	1.31968	0.210432	6.27126	3.58137e-10	8.63298e-09
FJX1	536.042	1.45145	0.232744	6.23626	4.48161e-10	1.06846e-08
WDR55	501.089	1.02756	0.165176	6.22102	4.93918e-10	1.17274e-08
SGCA	208.082	1.2096	0.194654	6.21414	5.1607e-10	1.22366e-08
LOC107056280	363.458	1.25519	0.202119	6.21017	5.29262e-10	1.25153e-08
LOC112530435	132.217	1.3951	0.224825	6.20525	5.46092e-10	1.28958e-08
INTS5	210.033	1.10353	0.178311	6.18882	6.06177e-10	1.41991e-08
LOC112532802	179.448	1.40601	0.227351	6.1843	6.2377e-10	1.45719e-08
LOC107056275	334.074	1.05232	0.170672	6.16572	7.01629e-10	1.63469e-08
CYB561D2	468.081	1.03549	0.168098	6.16002	7.27367e-10	1.69013e-08
CHRD	243.36	1.2493	0.202968	6.15515	7.50082e-10	1.74059e-08
GADD45B	1346.02	1.4386	0.234536	6.1338	8.5804e-10	1.98318e-08
FLNA_1	991.047	1.26167	0.206033	6.12363	9.14691e-10	2.10272e-08
NUMBL	335.871	1.00568	0.164291	6.12134	9.2789e-10	2.12767e-08
PTRHD1	164.846	2.08585	0.340876	6.11911	9.41011e-10	2.15492e-08
PPCS	636.3	1.03073	0.168806	6.10602	1.02146e-09	2.32386e-08
LOC112531131	109.739	1.90847	0.312781	6.10162	1.04997e-09	2.38248e-08
LOC416924	1080.2	1.03214	0.169195	6.10028	1.05886e-09	2.39953e-08
ALPL	2322.63	1.01309	0.166188	6.09605	1.08722e-09	2.4606e-08
LOC101750513	770.864	1.32928	0.218254	6.09052	1.12543e-09	2.54377e-08
APOA1	47497.5	1.04761	0.172765	6.06376	1.32977e-09	2.99008e-08
OSBPL7	332.604	1.15113	0.189961	6.05984	1.36257e-09	3.0599e-08
PLA2G3	87.9304	1.49346	0.246935	6.04796	1.46689e-09	3.27724e-08
CEBPB	213.637	1.29811	0.214686	6.04657	1.47959e-09	3.30138e-08
URAH	95.646	1.45074	0.240079	6.04274	1.51514e-09	3.37639e-08
LOC426355	206.746	1.17671	0.195726	6.01203	1.83217e-09	4.00839e-08
LOC107051108	380.749	1.25527	0.209798	5.98322	2.18763e-09	4.72964e-08
UQCRH	3285.25	1.03373	0.1732	5.9684	2.39591e-09	5.1647e-08
MRPS24	287.35	1.27061	0.213684	5.94623	2.74396e-09	5.86682e-08
LOC100858814	179.881	1.50747	0.253533	5.94583	2.75057e-09	5.8674e-08
TRNP1	853.701	1.61827	0.272433	5.94005	2.84937e-09	6.06207e-08
NDUFAF8	192.468	1.41637	0.238472	5.93933	2.86181e-09	6.07402e-08
LOC112531361	284.602	1.00172	0.169241	5.9189	3.2411e-09	6.82907e-08
ATP6V1AL	300.321	1.24459	0.21175	5.87763	4.16176e-09	8.62276e-08
SPTBN2	4367.5	1.33691	0.229158	5.834	5.41138e-09	1.09895e-07
ST6GALNAC4	459.862	1.01464	0.17417	5.82556	5.69197e-09	1.14789e-07
SHD	61.6492	2.50252	0.429686	5.82406	5.74347e-09	1.15694e-07
FLRT1	193.832	1.33917	0.230006	5.82233	5.80344e-09	1.16767e-07
LOC112530189	239.528	1.10172	0.189307	5.81977	5.89273e-09	1.1829e-07
LOC417551	259.556	1.50767	0.25907	5.81953	5.90128e-09	1.18325e-07
LOC100858360	83.3799	1.88849	0.325595	5.80011	6.62707e-09	1.32116e-07
LOC112530287	291.988	1.10161	0.190343	5.78748	7.14512e-09	1.41633e-07
ACP5	137.953	1.45435	0.251465	5.7835	7.31638e-09	1.44698e-07
MRPL43	439.12	1.46899	0.256213	5.73347	9.83949e-09	1.92412e-07
TGFB1	1051.66	1.01604	0.177825	5.71373	1.10529e-08	2.14932e-07
LOC101748203	67.2243	1.54123	0.270099	5.70618	1.15537e-08	2.23671e-07
LOC112531802	86.3617	1.69392	0.297385	5.69605	1.22613e-08	2.36318e-07
TMEM216	171.1	1.10717	0.194714	5.68615	1.29936e-08	2.48234e-07
LOC112532875	118.004	1.29156	0.227382	5.68015	1.34579e-08	2.5654e-07
RPP14	46.9709	2.08645	0.367452	5.67814	1.36164e-08	2.58995e-07
SSH3	401.93	1.53604	0.270651	5.67535	1.38407e-08	2.62972e-07
LOC107049457	117.928	1.62513	0.287168	5.65915	1.52126e-08	2.8841e-07
LOC107051471	331.684	1.59791	0.282492	5.65649	1.54502e-08	2.91959e-07
LOC107052489	315.16	1.13392	0.201198	5.63585	1.74193e-08	3.26335e-07
CTU1	39.942	2.03571	0.361322	5.63407	1.76002e-08	3.2937e-07
CST3	30593.9	1.08436	0.192902	5.62131	1.89517e-08	3.52765e-07
HSPB9	6706.67	6.87574	1.23414	5.57126	2.52906e-08	4.64302e-07
LOC107051508	123.055	1.21298	0.217939	5.56569	2.61118e-08	4.77712e-07
SNAI2	51.6936	-2.129	0.382911	-5.56003	2.69721e-08	4.92057e-07
ZBTB39	396.215	1.05206	0.189297	5.55771	2.73339e-08	4.96575e-07
IL16	416.888	-1.14262	0.205783	-5.55254	2.81551e-08	5.09368e-07
LOC112530938	388.079	1.13676	0.205282	5.53754	3.06752e-08	5.53234e-07
RBM4B	482.051	1.06193	0.19179	5.53693	3.07813e-08	5.54574e-07
SRXN1	388.003	1.0901	0.197376	5.52297	3.33322e-08	5.956e-07
LOC112531189	142.877	1.23723	0.224476	5.51163	3.55516e-08	6.31368e-07
PTPMT1	193.295	1.58089	0.287212	5.50427	3.70707e-08	6.55003e-07
LOC112530201	515.628	1.2762	0.232201	5.49611	3.88262e-08	6.83938e-07
IFI27L2	413.947	2.00285	0.364532	5.49431	3.92242e-08	6.90251e-07
RRP8	150.103	1.22196	0.222627	5.48881	4.04646e-08	7.10642e-07
SMAD4	229.078	1.12916	0.206229	5.47526	4.3688e-08	7.61869e-07
BGLAP	599.765	1.77384	0.324157	5.47217	4.44569e-08	7.73727e-07
LOC107049165	149.78	1.21125	0.22139	5.47111	4.47232e-08	7.76809e-07
CSPG5	1719.14	1.05659	0.193229	5.46807	4.54961e-08	7.88659e-07
TXN	2610.7	1.02756	0.188818	5.44209	5.26577e-08	9.09181e-07
LOC395159	1030.87	1.05332	0.193562	5.4418	5.27438e-08	9.09765e-07
C20orf27	805.039	1.14204	0.209885	5.44125	5.29076e-08	9.10786e-07
CFP	164.315	2.26786	0.418718	5.41619	6.0881e-08	1.03778e-06
LOC112533596	156.201	1.65276	0.306746	5.38805	7.12271e-08	1.2047e-06
MRPS28	434.317	1.22094	0.22754	5.36584	8.05723e-08	1.35617e-06
LOC107051159	684.027	1.1453	0.213463	5.36532	8.08042e-08	1.35876e-06
TRPT1	98.6864	1.79017	0.333943	5.36071	8.28972e-08	1.39261e-06
LOC112533143	211.218	1.0104	0.189289	5.33788	9.40375e-08	1.56916e-06
NUDT8	187.587	1.61349	0.30231	5.3372	9.4394e-08	1.57359e-06
ANO6	760.129	-1.06499	0.200374	-5.315	1.06658e-07	1.7595e-06
MECOM	383.516	-1.07278	0.202425	-5.29962	1.16041e-07	1.89989e-06
CYHR1	109.531	1.28305	0.242443	5.29219	1.20861e-07	1.97139e-06
GPAA1	86.8651	1.50031	0.283916	5.28434	1.26157e-07	2.04626e-06
LOC112531893	92.3749	2.21213	0.418744	5.28277	1.27243e-07	2.06003e-06
SFT2D3	107.484	1.25929	0.238988	5.26925	1.3698e-07	2.21278e-06
LOC107049496	1536.94	1.0621	0.202238	5.25173	1.50676e-07	2.41247e-06
RPRML_1	123.985	2.74045	0.521859	5.25131	1.51019e-07	2.41574e-06
BEST2	75.3682	1.54306	0.294371	5.24189	1.58939e-07	2.53313e-06
IL18R1	124.824	-1.47395	0.281248	-5.24075	1.59928e-07	2.54656e-06
SRRD	213.604	1.26661	0.242157	5.23054	1.69012e-07	2.68139e-06
LOC100858649	136.541	1.18534	0.227975	5.19944	1.99894e-07	3.13985e-06
LOC112530174	226.553	1.07913	0.207561	5.19913	2.00228e-07	3.14225e-06
LOC107049580	987.908	1.61655	0.311061	5.19688	2.02656e-07	3.16893e-06
OTUD1	2335.3	1.92235	0.37207	5.16664	2.3834e-07	3.69704e-06
CD44	378.617	-1.02882	0.199424	-5.15895	2.48341e-07	3.84189e-06
LOC107054419	142.136	1.25273	0.243104	5.15307	2.56263e-07	3.96092e-06
RAD9A	252.975	1.10405	0.214546	5.14599	2.6612e-07	4.09872e-06
TIMELESS	439.462	2.07303	0.403187	5.14162	2.7238e-07	4.17665e-06
MT3	758.461	1.12282	0.219529	5.11469	3.1426e-07	4.77675e-06
RAG2	205.7	-1.08099	0.213039	-5.07416	3.89216e-07	5.86995e-06
LOC112531359	537.538	1.10892	0.218725	5.06991	3.97994e-07	5.99195e-06
LOC107049411	88.2238	1.7687	0.349355	5.06276	4.13222e-07	6.18518e-06
APOLD1	94.7496	-3.44216	0.680532	-5.05803	4.23599e-07	6.32275e-06
HSPH1	5843.24	1.39177	0.27578	5.04668	4.49555e-07	6.67013e-06
APOC3	62.4147	1.60357	0.318805	5.02992	4.9068e-07	7.22487e-06
NFKBIE	449.692	1.03521	0.206359	5.01656	5.26038e-07	7.70422e-06
ARSD	193.786	-1.19516	0.238606	-5.00894	5.47311e-07	7.99111e-06
LOC112531854	162.262	-1.04928	0.209638	-5.00521	5.58024e-07	8.1407e-06
LOC100858796	421.806	1.23697	0.247394	5	5.73302e-07	8.33563e-06
LOC112530927	86.143	1.47782	0.295634	4.99884	5.76776e-07	8.37915e-06
LOC112531022	162.823	1.14771	0.229806	4.99423	5.90702e-07	8.56001e-06
LOC112530215	426.419	1.04382	0.209084	4.99238	5.9641e-07	8.63555e-06
LOC101749837	46.9398	1.79194	0.359438	4.98541	6.183e-07	8.94505e-06
NAT8B	478.181	1.05155	0.211086	4.98163	6.30517e-07	9.0991e-06
SOX12	113.285	1.19457	0.239903	4.97939	6.37856e-07	9.18218e-06
AVPI1	80.406	2.26106	0.455284	4.96625	6.82598e-07	9.77772e-06
WNT1	164.08	1.1049	0.222538	4.96498	6.87084e-07	9.83389e-06
PCDHA12	92.1327	1.51049	0.304952	4.95323	7.2992e-07	1.03957e-05
ZC3H10	327.076	1.03656	0.210736	4.91878	8.70863e-07	1.22131e-05
COX5A	706.118	1.12925	0.229633	4.91765	8.75898e-07	1.22739e-05
UBTD1	106.678	1.92921	0.395476	4.87819	1.07061e-06	1.4718e-05
LOC112531323	119.205	1.54135	0.317189	4.85939	1.17746e-06	1.60725e-05
RAB42	110.9	1.07911	0.222846	4.84241	1.28274e-06	1.74004e-05
LOC107054452	27.1082	3.31166	0.685099	4.83384	1.33923e-06	1.80682e-05
HINT2Z	81.1342	1.24507	0.258134	4.82335	1.41164e-06	1.8957e-05
RRS1	148.611	1.01555	0.210942	4.81436	1.47669e-06	1.97695e-05
ILVBL	965.041	1.03615	0.215456	4.80907	1.51631e-06	2.02376e-05
ECH1	1183.42	1.10208	0.229206	4.80826	1.52252e-06	2.0305e-05
RCC1	268.134	1.27174	0.265879	4.78315	1.7257e-06	2.28222e-05
COL9A2	69.4058	2.37178	0.497334	4.76898	1.85158e-06	2.43391e-05
LOC107051618	37.5379	2.08929	0.43842	4.76549	1.88397e-06	2.46903e-05
LOC112533566	227.246	1.05251	0.22092	4.76419	1.89617e-06	2.48314e-05
LOC112530930	189.713	1.06819	0.224866	4.75031	2.03101e-06	2.63986e-05
RORC	101.781	1.36955	0.289438	4.73175	2.22592e-06	2.87531e-05
NPS	99.1313	2.63593	0.557544	4.72775	2.2702e-06	2.92733e-05
DYNLL1	425.807	1.14547	0.242483	4.72392	2.31345e-06	2.97806e-05
SNTB2	175.811	1.49883	0.317525	4.72035	2.35437e-06	3.02401e-05
GEMIN7	48.5186	2.01471	0.426877	4.71966	2.36243e-06	3.03213e-05
STAP2	158.072	1.59234	0.337984	4.71129	2.46156e-06	3.15151e-05
KPTN	625.524	1.0336	0.219531	4.70824	2.49864e-06	3.18995e-05
DIAPH3	92.7203	-1.12599	0.240195	-4.68781	2.76141e-06	3.49289e-05
GPR17	1137	-1.03565	0.221213	-4.68171	2.84497e-06	3.575e-05
LOC107051264	169.697	1.27088	0.271837	4.67514	2.9375e-06	3.66744e-05
KIAA1257	159.544	-1.11526	0.238593	-4.67431	2.94941e-06	3.67826e-05
LOC107051605	92.2324	1.29236	0.276486	4.67424	2.95039e-06	3.67826e-05
B2M	9205.96	1.1952	0.255756	4.6732	2.96539e-06	3.69168e-05
SLC31A2	89.5815	1.10489	0.23646	4.67261	2.97391e-06	3.69964e-05
GNG11	150.491	1.41826	0.304332	4.66024	3.15835e-06	3.91231e-05
ID1	651.916	1.26097	0.271078	4.65167	3.29253e-06	4.05256e-05
LOC101748650	17.7756	6.5158	1.40206	4.64729	3.36323e-06	4.1279e-05
LOC112531510	29.4855	-1.78067	0.383684	-4.64098	3.46763e-06	4.23835e-05
TUBA1C	9811.31	1.05955	0.228518	4.63662	3.54148e-06	4.31322e-05
OASL	237.648	1.75917	0.37979	4.63196	3.62228e-06	4.39932e-05
MIR2954	16.6714	2.99596	0.647974	4.62357	3.77184e-06	4.56503e-05
B3GNT3	85.4331	1.32635	0.289144	4.58716	4.49314e-06	5.35974e-05
WHRN	657.276	1.3491	0.294098	4.58726	4.49109e-06	5.35974e-05
LOC107049616	234.071	-1.25624	0.274253	-4.58057	4.63713e-06	5.51261e-05
RAP1GAP2_1	1628.26	1.04992	0.230022	4.56444	5.0083e-06	5.92552e-05
QPRT	147.598	1.62532	0.357278	4.54919	5.38525e-06	6.33704e-05
SEMA6C	202.281	1.24494	0.273802	4.54688	5.44475e-06	6.39841e-05
LOC107053886	51.3001	-1.47574	0.324804	-4.54346	5.53375e-06	6.48548e-05
DHX58	231.222	2.12392	0.467574	4.54243	5.56099e-06	6.51302e-05
HOXB7	187.415	-1.45314	0.320385	-4.53562	5.74348e-06	6.69521e-05
LOC100859819	30.6124	2.49778	0.551693	4.52748	5.96913e-06	6.91827e-05
CCDC173	1217.69	-1.12363	0.248331	-4.52473	6.04727e-06	6.99779e-05
LOC112530289	121.648	1.44099	0.318591	4.52302	6.09628e-06	7.04981e-05
LOC771069	197.408	1.4193	0.314745	4.50935	6.50258e-06	7.47003e-05
ACYP1	2955.46	1.10092	0.244745	4.49822	6.85239e-06	7.85115e-05
LOC107049647	177.991	1.08144	0.240708	4.49276	7.03064e-06	8.0395e-05
LOC112529922	230.472	1.12578	0.251577	4.47488	7.64525e-06	8.70228e-05
LOC107052149	43.4	-1.28204	0.286515	-4.47459	7.65567e-06	8.70436e-05
REEP4	141.716	1.17388	0.262345	4.47455	7.65707e-06	8.70436e-05
ZBTB45	208.739	1.20853	0.270978	4.45989	8.20028e-06	9.28547e-05
C14H16orf59	134.32	1.12816	0.253097	4.45741	8.29545e-06	9.37494e-05
LONRF3	5313.1	1.07553	0.241871	4.4467	8.71985e-06	9.82904e-05
LOC101747538	9.23282	4.03122	0.908001	4.43966	9.01e-06	0.000100842
CCNO	85.8519	1.66534	0.375735	4.43222	9.32677e-06	0.00010412
NR0B1	240.915	1.14251	0.258131	4.42608	9.59593e-06	0.000106442
KCNE5	32.8943	2.22696	0.50317	4.42586	9.6057e-06	0.000106483
ABCA9	152.275	1.97017	0.44559	4.42147	9.80296e-06	0.000108393
VCPKMT	238.981	1.04726	0.237397	4.41144	1.02685e-05	0.000113038
BAAT	27.2791	2.36868	0.538054	4.4023	1.0711e-05	0.000117686
LOC112530169	102.136	1.12111	0.255584	4.38647	1.15203e-05	0.000125783
LOC107051077	44.819	2.11039	0.481284	4.38491	1.16036e-05	0.000126614
LOC101749846	714.863	1.03442	0.236072	4.38179	1.17709e-05	0.000128359
CFAP54	257.581	-1.10439	0.252586	-4.37233	1.22929e-05	0.0001333
NRN1L	161.589	2.09747	0.480617	4.36412	1.27636e-05	0.000137717
GPRIN1	190.223	1.28187	0.2938	4.36308	1.28246e-05	0.000138289
LOC107051453	80.6587	1.56975	0.359963	4.36087	1.29546e-05	0.000139346
CA4	1881.57	-1.09624	0.251551	-4.35794	1.31294e-05	0.000140878
LOC107054454	26.5111	-1.97995	0.45538	-4.3479	1.37446e-05	0.000146755
LOC107054798	460.67	1.22605	0.282076	4.34654	1.38304e-05	0.000147581
CCR4	61.7339	-1.39073	0.320424	-4.34029	1.42294e-05	0.00015156
RTN4RL2	113.564	1.31345	0.302971	4.33522	1.45612e-05	0.000154526
EFHD2	1542.48	1.54823	0.357366	4.33233	1.47542e-05	0.000156004
LPAR2	437.667	1.1572	0.267469	4.32647	1.51519e-05	0.000159723
LOC419545	137.904	1.07393	0.249317	4.30748	1.65125e-05	0.000173436
CD164L2	189.58	1.23247	0.286353	4.30403	1.67722e-05	0.000175528
LOC107049461	61.8662	2.02377	0.470879	4.29786	1.72454e-05	0.000180155
HIST1H2BF	28.9082	2.08024	0.484184	4.29639	1.73605e-05	0.000181249
LOC101749214	284.044	-1.77371	0.412881	-4.29594	1.73958e-05	0.000181508
LOC101748151	122.502	2.30136	0.536237	4.29168	1.77329e-05	0.000184583
OGG1	89.6544	1.00312	0.233751	4.2914	1.77549e-05	0.000184702
PRSS57	71.4454	1.94298	0.452918	4.28991	1.78744e-05	0.000185778
PLD4	142.875	-1.2833	0.299185	-4.28932	1.79222e-05	0.000185997
CEBPD	146.532	1.98809	0.46359	4.28847	1.79907e-05	0.000186597
LOC107054906	68.1557	-1.31284	0.306198	-4.28755	1.80656e-05	0.000187263
LOC101750701	1041.91	-1.33269	0.311285	-4.28125	1.85845e-05	0.000191728
C10orf128	223.157	-1.14529	0.267895	-4.27514	1.91014e-05	0.000196478
CCM2L	197.958	1.61736	0.379216	4.26501	1.99895e-05	0.000204765
ELP5	121.547	1.23736	0.290887	4.25374	2.10228e-05	0.000214593
CARMIL3	1267.04	1.26864	0.298308	4.25278	2.11134e-05	0.000215392
GPR25	252.393	1.15386	0.271418	4.25122	2.12605e-05	0.000216765
LOC112530153	293.069	1.65296	0.388973	4.24955	2.14198e-05	0.000218133
RHEB	188.05	1.33392	0.314052	4.24745	2.16216e-05	0.000219803
LOC107049075	3607.33	2.7453	0.646597	4.24576	2.1785e-05	0.000221205
LOC112530974	33.7324	2.06445	0.488139	4.22921	2.34508e-05	0.000236328
LOC101747820	92.1676	1.55649	0.368331	4.22578	2.38117e-05	0.000239687
TAP2	439.819	1.38303	0.327663	4.2209	2.43329e-05	0.000243711
LOC112530973	49.8205	1.49489	0.354182	4.22068	2.43566e-05	0.000243762
LOC112532987	31.6876	1.65988	0.394073	4.21211	2.52999e-05	0.000252622
LOC112529957	123.336	1.8131	0.431313	4.20369	2.62601e-05	0.000261609
LRRC25	94.3126	1.10671	0.26328	4.20355	2.62766e-05	0.000261624
TNFRSF14	109.908	1.42256	0.33849	4.20268	2.63778e-05	0.000262481
LOC112530990	342.329	1.06528	0.253815	4.19709	2.70372e-05	0.000267817
LIPE	129.237	1.26959	0.30324	4.18674	2.82993e-05	0.000279683
SRGN	73.8554	1.75435	0.41955	4.18151	2.89585e-05	0.000285387
HK3	573.22	1.00195	0.240027	4.17433	2.9886e-05	0.000293199
UBA7	650.529	1.26478	0.303682	4.16482	3.11599e-05	0.000303979
CCK	1137.07	2.08745	0.501458	4.16276	3.1442e-05	0.000306049
PAPSS2	2189.4	1.01264	0.243528	4.15818	3.20789e-05	0.000311032
MST1R	40.5881	1.40734	0.33886	4.15317	3.27907e-05	0.000317536
HSPA2	43794.6	3.16604	0.763968	4.14421	3.40982e-05	0.000328233
LRRIQ1	108.842	-1.49982	0.362204	-4.14083	3.46058e-05	0.000332567
YPEL4	209.02	1.01669	0.245838	4.1356	3.54034e-05	0.00033967
ITGA2B	295.402	1.02871	0.248896	4.13309	3.57917e-05	0.000343017
CKS1B	108.776	1.17647	0.284676	4.13268	3.58562e-05	0.000343446
TCAP	15.6301	3.74933	0.907531	4.13135	3.60632e-05	0.000345238
LRTOMT	108.948	1.35041	0.327249	4.12656	3.68233e-05	0.000351548
TSPEAR	252.685	1.10914	0.268946	4.12402	3.72316e-05	0.000355252
LSM10	55.5223	1.44315	0.35088	4.11294	3.90651e-05	0.000371321
CIART	99.8541	1.23527	0.300766	4.10708	4.0069e-05	0.00038024
LOC107052840	62.8671	1.39189	0.339006	4.1058	4.02918e-05	0.000382147
LOC769359	58.362	-1.56082	0.380891	-4.09782	4.1706e-05	0.000393415
RPRML	23.0523	3.41583	0.833884	4.09628	4.19837e-05	0.000395606
SPON2	159.189	-1.1175	0.273346	-4.08823	4.34679e-05	0.000408707
FIBIN	245.096	1.45632	0.356411	4.08608	4.38725e-05	0.000412288
SLA2	122.957	1.06256	0.26006	4.08584	4.39183e-05	0.000412432
TAP1	404.015	1.26884	0.310557	4.08569	4.39467e-05	0.000412432
IFITM3	1706.24	1.22483	0.300015	4.08254	4.45455e-05	0.000416812
PDLIM3	655.037	-1.05231	0.257942	-4.07962	4.51095e-05	0.000421183
PHLDB2	1600.64	-1.05846	0.260476	-4.06358	4.83267e-05	0.000448985
LRRC10B	97.7223	1.82709	0.451992	4.0423	5.29303e-05	0.000486892
TRIM54	27.2343	2.08081	0.516504	4.02863	5.61017e-05	0.000511469
PPP1R1A	134.476	1.23853	0.307586	4.02663	5.6582e-05	0.000514769
LOC100859284	141.408	1.0895	0.270897	4.02184	5.77459e-05	0.000523715
ARL2	21.2399	2.11472	0.526222	4.01869	5.85235e-05	0.000529664
LOC107051468	91.9323	1.3934	0.347088	4.01455	5.95588e-05	0.000537914
LOC772158	87.0523	5.22923	1.30813	3.99749	6.40182e-05	0.000573135
LOC112529998	85.3115	1.13389	0.284564	3.98466	6.75778e-05	0.00060037
HMGCS2	299.766	1.07739	0.270678	3.98033	6.88199e-05	0.000611093
SEMA4G	583.359	1.08496	0.272763	3.97768	6.95915e-05	0.000617629
LOC107050975	693.836	1.13365	0.285012	3.97755	6.96285e-05	0.000617643
LOC112532310	261.888	-1.13304	0.285376	-3.97035	7.1766e-05	0.000632733
CENPV	218.512	1.00181	0.2544	3.93793	8.21859e-05	0.000711978
EGR1	1401.81	-1.85304	0.470777	-3.93612	8.28082e-05	0.000715773
LOC107050412	159.435	1.20548	0.306337	3.93514	8.31499e-05	0.000718184
NPM2	65.8185	1.65096	0.420314	3.92791	8.56864e-05	0.000736437
MIR6592	41.3265	1.58667	0.404025	3.92715	8.59584e-05	0.000738411
LOC101752065	58.1048	2.05337	0.523479	3.92255	8.76152e-05	0.000750052
LOC107054467	79.9645	1.15735	0.295757	3.91319	9.1084e-05	0.000776691
DMRTA2	23.3504	6.03223	1.54416	3.90647	9.36525e-05	0.000796641
LOC101748032	41.6638	1.93582	0.495803	3.90442	9.44531e-05	0.000801884
LOC107054460	33.079	1.43053	0.366698	3.90112	9.57499e-05	0.000812036
PTPRCAPL	97.1365	1.29766	0.333338	3.89293	9.90409e-05	0.000837157
CENPN	128.261	-1.82446	0.470964	-3.87388	0.000107117	0.000896712
CRYBB1	30.5452	1.65785	0.428213	3.87156	0.000108139	0.000904401
CARTPT	280.152	1.80928	0.467813	3.86752	0.000109947	0.000917318
LOC107055322	14.5524	2.99761	0.776511	3.86036	0.00011322	0.000940599
SST	1951.1	1.32608	0.343644	3.85889	0.000113902	0.000945484
MIR6687	4.82607	5.55307	1.44178	3.85154	0.000117377	0.000969087
GDF15	36.0518	1.66596	0.432635	3.85073	0.000117764	0.000971822
HSPB7L	50.1351	1.39186	0.361586	3.84932	0.000118447	0.00097699
PI3	53.0569	3.1636	0.824036	3.83916	0.000123458	0.00101161
EAAT5L	104.487	1.03512	0.27011	3.83222	0.00012699	0.00103714
GRP	409.08	5.35781	1.39822	3.83189	0.000127163	0.00103806
HSD17B1	105.302	1.1604	0.302967	3.83013	0.000128078	0.00104455
LOC424919	47.4563	1.34536	0.352189	3.82	0.000133453	0.0010823
UBE2L6	75.1111	1.30344	0.342109	3.81001	0.00013896	0.00112226
CFAP126	120.069	1.36866	0.35969	3.80512	0.000141733	0.00114095
CHST7	162.946	1.06897	0.281678	3.795	0.000147642	0.0011854
BLB1	546.891	1.65047	0.435364	3.79101	0.000150033	0.00119944
FKBP11	131.354	1.32377	0.349833	3.784	0.00015433	0.00122871
PDIA2	50.9781	2.25772	0.596929	3.78222	0.000155436	0.00123525
LOC425795	161.302	1.33022	0.351728	3.78197	0.000155594	0.00123538
LOC425940	611.259	1.11761	0.29603	3.77531	0.00015981	0.0012677
LOC107054813	120.284	1.00019	0.265492	3.76728	0.000165033	0.00130321
LOC107050315	18.3738	2.4696	0.655993	3.76467	0.000166767	0.00131331
EXOC3L1	921.33	1.13236	0.301033	3.76158	0.000168842	0.00132725
LOC420808	38.2194	-1.75275	0.466942	-3.75369	0.00017425	0.00136421
LOC107055190	37.8486	1.77258	0.472648	3.75031	0.000176613	0.00138147
ANKRD31	716.174	-1.38176	0.368515	-3.74952	0.000177173	0.00138523
OPN2SW	20.5172	2.54532	0.679574	3.74546	0.000180062	0.0014034
ENGASE	243.357	1.58536	0.423333	3.74495	0.000180428	0.00140563
FAM43A	3110.71	1.04464	0.28001	3.73073	0.000190922	0.0014768
PENK	2556.62	1.68392	0.451689	3.72805	0.000192965	0.00149194
LOC107054090	138.565	1.27941	0.343543	3.72415	0.000195974	0.00151051
HCRT	77.8673	5.32752	1.43357	3.71627	0.000202185	0.00155425
LOC100858253	17.0263	2.19127	0.589709	3.71586	0.000202517	0.00155612
STOX1	123.067	-1.27119	0.342272	-3.71397	0.000204036	0.00156572
VIP	566.868	3.36752	0.907998	3.70873	0.000208301	0.00159493
LOC107054530	631.16	-1.25396	0.338564	-3.70375	0.000212437	0.00162089
LOC107054461	83.3779	1.21324	0.328205	3.69658	0.000218521	0.00166271
LOC107051255	176.866	1.26064	0.341715	3.68915	0.000225006	0.00170558
LOC107050775	99.0991	1.39358	0.379636	3.67083	0.000241763	0.00180716
LOC112530228	11.2767	3.9224	1.07044	3.66428	0.000248038	0.00185034
MIR124-3	65.7317	2.54218	0.694087	3.66263	0.000249641	0.00185991
LOC107050017	88.7758	1.35135	0.36968	3.65545	0.000256732	0.00190399
FIGLA	49.5804	1.81423	0.496446	3.65444	0.000257739	0.00191043
LOC107054418	210.879	-1.47533	0.404103	-3.65087	0.000261355	0.00193394
SPEG	2138.82	1.04012	0.285085	3.64844	0.00026384	0.00194901
LOC101750257	473.71	-1.18969	0.326316	-3.64581	0.000266549	0.00196736
WNT11	118.088	-1.08035	0.297239	-3.63461	0.000278402	0.00204672
LOC107052459	15.7206	2.22534	0.616823	3.60775	0.000308862	0.0022482
C7orf49	192.478	1.16742	0.323808	3.60529	0.00031181	0.0022687
LOC107049412	24.1174	1.85419	0.515151	3.59932	0.000319052	0.00231655
P4HA2	1043.45	1.03214	0.286822	3.59854	0.000320006	0.00232251
S100A16	63.8302	1.20746	0.337159	3.58129	0.000341898	0.00246291
UVS.2L	13.2038	-2.47032	0.690417	-3.57801	0.000346216	0.00248989
DNAH8	21.7796	-2.1899	0.612484	-3.57544	0.000349646	0.00250731
NPPC_1	219.951	4.36554	1.22481	3.56425	0.000364896	0.00260221
SEMA3DL	63.7266	1.29321	0.362981	3.56275	0.000366983	0.00261547
TMEM201	2079.27	1.07572	0.302099	3.56082	0.000369705	0.00263271
MXD3_1	24.7194	2.44165	0.688069	3.54855	0.000387361	0.00274608
LOC112532270	23.6975	1.58814	0.448359	3.54211	0.000396942	0.002806
LOC107052003	144.037	-1.0023	0.283262	-3.53842	0.000402524	0.00283624
SH2D5	465.503	1.09793	0.310668	3.5341	0.000409167	0.00287955
HAPLN4	6422.42	1.10907	0.314551	3.52589	0.000422059	0.00295594
SP7	28.1695	2.06933	0.58799	3.51934	0.000432629	0.00301662
C4H2orf81	46.6603	1.51828	0.431788	3.51626	0.000437678	0.00304572
LOC107054439	14.3008	-2.31453	0.658468	-3.51502	0.000439728	0.00305647
ARRDC2	874.17	1.01217	0.288098	3.5133	0.000442581	0.00307002
KLHL35	808.018	-1.29267	0.368134	-3.51142	0.000445725	0.00308686
LOC107055029	115.366	1.08017	0.307615	3.51143	0.000445697	0.00308686
TRPC2L	91.8426	1.01201	0.288607	3.50653	0.000453982	0.00314159
LOC101751380	65.1933	-1.8672	0.532908	-3.5038	0.000458667	0.00316721
TCTA	30.9336	1.9842	0.566597	3.50196	0.000461842	0.00317995
LOC107054855	33.4032	3.19548	0.913765	3.49705	0.000470433	0.0032323
LOC107052948	34.8601	-1.80155	0.515928	-3.49186	0.000479671	0.00328928
AMY2A	1828.49	-1.17283	0.33627	-3.48777	0.00048707	0.00333107
LOC107050789	75.314	1.5606	0.448179	3.48208	0.000497526	0.00339434
FZD5	157.251	1.8334	0.527644	3.4747	0.000511422	0.00347009
IRX6	61.5204	1.71607	0.494285	3.47182	0.000516949	0.00350486
TMPRSS9	54.9628	1.05799	0.304825	3.4708	0.000518911	0.00351543
LOC101751743	50.051	-1.3471	0.388761	-3.46511	0.00053002	0.00357953
CSDC2	2698.94	1.0153	0.293156	3.46335	0.000533489	0.00359738
LOC112532179	77.3552	-1.27962	0.369961	-3.45879	0.000542608	0.00364898
LIME1	41.6788	1.2658	0.366129	3.45724	0.000545738	0.00366719
GMNC	156.631	-1.18618	0.343307	-3.45516	0.000549976	0.00369282
DYL2	11.5658	2.91073	0.843082	3.45249	0.000555443	0.00372665
RAB25	64.6053	1.77215	0.514319	3.44562	0.000569756	0.00380947
MTFP1	145.408	1.47661	0.429476	3.43817	0.000585653	0.00390079
LOC107052205	49.3333	1.38722	0.403535	3.43768	0.000586712	0.00390483
LOC112532132	44.7472	1.30367	0.379342	3.43667	0.000588919	0.00391399
ASB16	26.9533	1.8659	0.542961	3.43653	0.000589213	0.00391399
MIR1800	10.5996	2.4599	0.716157	3.43485	0.000592873	0.0039368
ADRA2B	98.1381	1.24753	0.363751	3.42962	0.000604426	0.00400131
LOC107055287	34.589	2.00388	0.585322	3.42355	0.0006181	0.00407786
ESPN	166.384	1.2154	0.356368	3.41053	0.000648357	0.00425732
LOC101749284	7.44027	-4.58518	1.3449	-3.40931	0.000651275	0.00427083
MIR135A2	51.9995	-1.3044	0.384246	-3.39469	0.00068706	0.00446846
PCASP2	250.04	1.01551	0.299296	3.393	0.000691307	0.00448937
PRLHR2	144.671	1.29137	0.3809	3.39032	0.000698107	0.00453015
LOC107051691	20.2644	-2.61849	0.773216	-3.38649	0.000707922	0.00458358
CATH3	126.565	1.43503	0.424036	3.38422	0.00071381	0.00461484
ARMC5	97.9943	1.02597	0.304104	3.37376	0.000741499	0.00476553
LOC100859484	20.3957	1.80577	0.535695	3.37089	0.000749245	0.00480644
BLB2	1231.28	1.7398	0.516441	3.36882	0.000754919	0.00483748
RYR1L1	2638.05	1.16002	0.345087	3.36152	0.000775138	0.00494701
LOC107053021	20.5512	-1.95279	0.581405	-3.35875	0.000782968	0.00498601
CENPF	36.9743	-2.02223	0.603348	-3.35168	0.000803223	0.00510566
LOC107054849	133.499	1.06229	0.317059	3.35047	0.000806752	0.00512248
OPN3	79.6717	-1.61859	0.484066	-3.34374	0.000826557	0.00523105
LOC107053343	23.5916	2.15199	0.644381	3.33963	0.000838895	0.00529374
UCN	26.6261	3.76404	1.13106	3.32789	0.000875075	0.00548822
LOC112533342	6.08973	3.69064	1.10997	3.325	0.000884187	0.00553739
LOC107049267	35.6467	1.39353	0.419613	3.32098	0.000897009	0.00560156
CFAP221	67.0518	-1.50022	0.45315	-3.31064	0.000930831	0.00577959
LOC112530548	8.39963	3.55343	1.07496	3.30563	0.000947635	0.00586509
LOC112530680	23.0304	2.05885	0.623027	3.3046	0.000951132	0.00588119
LOC107053065	6.70283	-4.0296	1.22216	-3.29711	0.000976865	0.00600755
ITIH6	119.392	1.48389	0.450289	3.29542	0.00098275	0.00603734
SBSPONL	125.173	1.70818	0.518414	3.29501	0.000984189	0.00603978
SMTNL1	52.2171	1.81521	0.551043	3.29413	0.000987256	0.00605557
LOC112533509	22.0862	1.63794	0.497526	3.29218	0.000994142	0.00608584
ADAMTS17	261.089	-1.01437	0.308626	-3.28671	0.00101363	0.00617692
REC8	38.797	2.25675	0.686764	3.28606	0.00101598	0.00618903
SAXO2	57.8709	-1.08976	0.332384	-3.27862	0.00104314	0.00632795
PRR15	38.2838	1.92482	0.589005	3.26792	0.00108343	0.00653814
LOC101750925	222.91	1.04367	0.32003	3.26115	0.0011096	0.00667063
MYO5B	47.2413	1.90313	0.583858	3.25958	0.00111578	0.00669856
ZFP36L1	1991.35	1.05952	0.325137	3.25869	0.00111928	0.00671381
LOC107052946	39.4886	-1.48259	0.455967	-3.25152	0.0011479	0.00685824
TNFRSF6B	108.945	1.04217	0.320801	3.24864	0.00115958	0.00691615
SCN9A	491.832	-1.12997	0.348157	-3.24558	0.00117213	0.00697425
LOC107052855	34.2412	1.4718	0.453822	3.24312	0.00118227	0.0070226
PNPLA1	39.478	1.9808	0.6112	3.24083	0.0011918	0.007072
LOC100857615	8.72116	4.46391	1.37896	3.23717	0.00120723	0.00714647
POU4F2	36.8667	1.56505	0.484309	3.23152	0.00123133	0.00727924
LOC101752128	13.9041	-2.70853	0.838918	-3.22861	0.00124395	0.0073389
PNPLA4	103.327	-1.01485	0.314364	-3.22827	0.00124542	0.00734257
LOC107051694	17.6807	-2.80201	0.868132	-3.22763	0.00124819	0.00734905
LYVE1	70.7926	-1.28518	0.398173	-3.22769	0.00124793	0.00734905
LOC107052749	43.3991	-1.66468	0.516268	-3.22446	0.0012621	0.00740997
LOC107050509	13.3809	4.28504	1.33506	3.20962	0.00132912	0.00775722
AOX2	301.181	1.20537	0.376145	3.20453	0.00135281	0.00787698
AEN	132.217	1.05791	0.330295	3.20294	0.00136035	0.00790763
SIX3	195.932	5.48386	1.71332	3.20072	0.00137084	0.0079527
LOC107051638	14.1189	-3.06094	0.959152	-3.1913	0.00141634	0.00818393
LOC112532398	5.50945	3.83908	1.20321	3.19069	0.00141934	0.00819672
PARD6A	72.0078	1.05437	0.330534	3.18991	0.00142316	0.00821243
LOC101748436	30.0068	1.58563	0.497869	3.18484	0.00144833	0.00833069
CD4	24.1132	-1.75594	0.551795	-3.18223	0.00146143	0.00839432
MIR1634	13.6871	2.01506	0.633384	3.18142	0.00146557	0.00841252
LOC107052453	70.3437	1.19581	0.376638	3.17494	0.00149866	0.008577
LOC112532889	16.2728	2.22202	0.700524	3.17194	0.00151424	0.00865481
HSPB8	1894.75	1.71302	0.54038	3.17003	0.00152423	0.00870329
LOC112530164	47.4474	1.14369	0.360838	3.16954	0.00152681	0.00871519
TC2N	82.5879	-1.20682	0.381516	-3.16322	0.00156034	0.00889198
LOC112532777	11.911	-2.28032	0.723516	-3.15171	0.00162315	0.00922577
STAR	68.0683	1.08592	0.345087	3.1468	0.00165069	0.00934613
PLS1	76.4029	-1.17561	0.374111	-3.14242	0.00167559	0.00944976
LOC112532682	42.0332	-1.7077	0.543503	-3.14202	0.00167789	0.00945807
LOC107057197	82.5791	1.02391	0.326668	3.13441	0.00172198	0.00967569
DUSP4	129.616	1.32918	0.424069	3.13436	0.00172232	0.00967569
LOC112531269	19.2134	1.5222	0.485968	3.13231	0.00173439	0.00974035
REM1	75.8967	1.11076	0.355506	3.12443	0.00178148	0.00995342
NPM3	60.6833	1.08628	0.34806	3.12095	0.00180268	0.010059
LOC107052028	41.1397	1.50608	0.482731	3.11992	0.00180898	0.0100876
LOC112532385	21.2041	2.7167	0.87084	3.11963	0.00181078	0.0100944
CSF3R	292.482	1.47108	0.472301	3.1147	0.00184132	0.0102482
LOC107050215	12.0132	2.22368	0.714222	3.11343	0.00184928	0.010286
TMEM82	267.913	2.1744	0.699897	3.10674	0.00189165	0.0104748
LOC107053695	97.5721	2.12515	0.684117	3.10641	0.00189372	0.0104789
LOC107055395	12.3541	-2.1304	0.686227	-3.10452	0.0019059	0.0105336
LOC112530152	64.4506	-1.17538	0.378687	-3.10384	0.00191027	0.0105477
LOC107054323	68.2773	1.15532	0.373141	3.0962	0.0019602	0.010753
LOC107055113	50.849	-1.82092	0.588214	-3.09568	0.0019636	0.0107636
LOC107055076	52.1111	1.61792	0.523276	3.0919	0.00198878	0.0108709
CX3CL1	135.172	-1.51949	0.491636	-3.09068	0.00199701	0.0108986
LOC112530344	26.9321	1.67046	0.540515	3.09049	0.00199824	0.0108986
LOC107050011	6.472	2.73209	0.887299	3.07911	0.0020762	0.0112708
LOC112533449	69.0021	-1.10851	0.36126	-3.06844	0.00215177	0.0116158
C3AR1	103.48	-1.05137	0.343336	-3.06221	0.00219708	0.0118241
LOC107049924	5.72823	4.47717	1.46208	3.0622	0.00219715	0.0118241
DNAJA4	5409.45	1.4675	0.479369	3.06132	0.0022036	0.0118552
FILIP1	538.977	-1.0004	0.327261	-3.0569	0.00223638	0.0120019
RASL11A	76.9876	1.00953	0.330493	3.05461	0.00225353	0.0120753
ANKRD2	22.0089	3.33409	1.09208	3.05298	0.00226579	0.012126
NRROS	126.832	1.06059	0.347699	3.0503	0.0022861	0.0121972
AIPL1	26.2724	1.89804	0.623261	3.04533	0.00232423	0.0123843
CLDN3	15.2296	3.00527	0.987674	3.04277	0.00234409	0.012457
LOC107052239	36.2304	1.4055	0.462422	3.03943	0.00237025	0.0125806
TMEM238	37.5008	1.25224	0.412372	3.03667	0.00239208	0.0126771
LOC107053682	323.304	-1.17075	0.38631	-3.0306	0.00244065	0.0128758
EXO1	6.33796	-3.94018	1.30127	-3.02796	0.00246212	0.0129811
PYY	13.4004	2.34581	0.77704	3.0189	0.00253693	0.0133392
KIF12	51.709	1.12817	0.374388	3.01338	0.00258355	0.0135398
ZPBP	37.005	-1.18839	0.395084	-3.00795	0.00263019	0.0137341
RIPPLY2	82.5834	1.33782	0.444752	3.00802	0.0026296	0.0137341
LOC112532064	9.67362	3.46551	1.15343	3.00453	0.0026599	0.0138518
NT5DC4	9.81241	2.13974	0.712623	3.00263	0.00267661	0.0139235
SLC22A31	216.965	1.27883	0.426924	2.99546	0.0027403	0.0141983
LOC107049666	44.0832	1.29678	0.433754	2.98967	0.00279282	0.0144532
NMU	99.5398	2.30155	0.770489	2.98713	0.00281612	0.0145504
LOC112529978	44.4869	1.45301	0.486878	2.98435	0.00284184	0.0146633
LOC112530277	97.8781	1.60538	0.538143	2.98319	0.00285261	0.0147145
UCP3	61.0161	1.08652	0.365129	2.97572	0.00292297	0.0150269
NRSN2	67.6666	1.47459	0.495696	2.97478	0.002932	0.0150616
LOC112533333	21.2962	1.76522	0.593544	2.97404	0.00293911	0.0150936
LOC112530650	33.8837	-1.69966	0.571607	-2.97347	0.00294452	0.0151036
MHCIA6	53.7409	1.77989	0.598649	2.97319	0.00294726	0.0151132
LOC107052981	58.7129	-1.04378	0.351635	-2.96836	0.0029939	0.0153055
LOC101751181	68.3886	-1.27614	0.429938	-2.96819	0.00299555	0.0153067
ATOH8	77.1406	1.06152	0.357746	2.96725	0.00300481	0.0153388
CNTF	43.091	1.60334	0.540389	2.96702	0.00300701	0.0153388
LOC427656	84.7353	-1.21285	0.40883	-2.96662	0.0030109	0.0153506
LOC112531806	38.8116	1.37984	0.465773	2.96246	0.00305188	0.0155262
LOC107052279	29.2328	1.57122	0.530495	2.9618	0.00305847	0.0155551
FAM212A	27.7197	2.0147	0.681271	2.95727	0.00310373	0.0157623
LOC107052369	18.5586	-1.61454	0.546004	-2.95702	0.00310629	0.0157707
LOC101747522	15.2311	2.56753	0.869277	2.95364	0.00314051	0.0159164
PAX4	12.9822	2.735	0.926814	2.95097	0.00316775	0.0160266
HIST1H4D	34.599	1.38753	0.470244	2.95065	0.00317103	0.0160385
HSD11B2	24.3194	1.61385	0.547519	2.94756	0.00320292	0.0161763
RHBDL1	508.45	1.02052	0.346986	2.94109	0.00327057	0.0164702
LOC107053548	14.4028	1.61665	0.550605	2.93613	0.0033234	0.0166783
ALDH1A2	338.134	-1.01605	0.346373	-2.93341	0.00335259	0.0167813
LOC100858452	121.484	1.02499	0.349692	2.93113	0.00337735	0.0168858
LOC101749484	48.6987	1.49699	0.511033	2.92934	0.00339686	0.0169638
MIR6573	42.8516	1.05947	0.361726	2.92893	0.00340134	0.0169813
ARL10	68.1843	1.0833	0.370362	2.92496	0.00344497	0.0171598
LOC107052454	35.3366	1.21738	0.416199	2.92499	0.00344472	0.0171598
SYTL1	104.24	1.07991	0.36924	2.92468	0.0034481	0.0171705
LOC112533600	4.45784	4.16533	1.42512	2.92279	0.00346913	0.0172456
GIPR	15.2387	1.7268	0.592434	2.91475	0.00355976	0.0176357
LOC112530272	39.2792	1.5887	0.545087	2.91459	0.0035616	0.0176397
TMPRSS15	75.1836	-1.48976	0.51196	-2.90992	0.00361522	0.0178697
KBTBD13	24.1007	1.69926	0.584085	2.90926	0.00362286	0.0179024
BAG3	8641.78	2.13054	0.732567	2.90831	0.00363383	0.0179362
LOC101749984	22.7804	2.4887	0.859471	2.89562	0.00378414	0.0185886
CCDC153	16.8193	-1.33054	0.459723	-2.89421	0.00380109	0.0186665
LOC112530475	58.1195	2.10419	0.727346	2.89298	0.0038161	0.0187139
LOC107056277	62.3075	1.28079	0.442799	2.89249	0.00382197	0.0187374
ACTA1	138.564	-1.71746	0.594942	-2.88677	0.00389222	0.0190335
LOC112530253	7.66341	3.57745	1.23998	2.88508	0.00391317	0.0191198
LOC107054034	113.345	1.06341	0.368646	2.88464	0.00391857	0.0191408
LOC112531945	83.4431	-2.21363	0.767557	-2.884	0.00392657	0.0191745
LOC112533336	24.1959	1.57333	0.54575	2.88289	0.00394051	0.0192372
LOC107052215	23.8928	1.98578	0.689505	2.88	0.00397674	0.0193685
LOC112533183	7.17874	-3.80548	1.32154	-2.87957	0.00398218	0.0193808
SMIM3	37.3257	1.26697	0.440033	2.87926	0.00398608	0.019389
LOC112533447	87.3122	1.31103	0.455414	2.87877	0.0039923	0.0194084
HOXB8	15	-3.37607	1.1738	-2.8762	0.00402497	0.0195155
LOC107052703	8.28972	-2.26513	0.789036	-2.87076	0.00409491	0.0198131
BHLHE22	299.613	1.35769	0.473303	2.86854	0.00412369	0.0199357
LOC112532687	68.0257	1.90521	0.664268	2.86814	0.0041289	0.0199499
TMEM182L	23.7542	-1.39271	0.485667	-2.86762	0.00413566	0.019977
MANBAL1	4954.01	2.99142	1.04336	2.8671	0.00414247	0.0200043
SOX14	92.2595	1.82291	0.636172	2.86544	0.00416432	0.0200815
C2orf50	161.189	-1.0455	0.366311	-2.85412	0.00431565	0.0206914
LOC107050692	186.601	1.27929	0.448446	2.85272	0.00433462	0.0207423
TMEM200B	155.712	1.36998	0.480232	2.85274	0.00433434	0.0207423
RASA4	468.5	1.10047	0.385881	2.85185	0.00434657	0.0207938
LOC107051274	646.458	2.83747	0.995714	2.84969	0.00437625	0.0209185
LOC112530434	15.3772	1.73716	0.61021	2.84682	0.00441588	0.0210617
LOC112533508	18.1495	1.7852	0.62839	2.84092	0.00449838	0.0214082
GC1	23.8414	1.77054	0.625458	2.83078	0.00464344	0.0219903
LOC112529991	6.67411	2.98821	1.05807	2.82421	0.00473969	0.022367
LOC112533408	263.518	1.53791	0.545626	2.81861	0.00482321	0.0226935
LOC112531442	17.3696	1.53047	0.543249	2.81725	0.0048437	0.0227775
SOCS3	50.7325	1.40434	0.49964	2.81071	0.00494324	0.0231643
LOC107050538	234.433	1.14429	0.407375	2.80893	0.00497062	0.0232425
C1orf158	16.4362	2.59067	0.922297	2.80893	0.00497057	0.0232425
MLKL	30.4406	1.81566	0.646673	2.80769	0.00498984	0.0233261
LOC107054472	47.5028	1.34173	0.477984	2.80706	0.00499959	0.0233591
TAL1	479.592	1.16628	0.415692	2.80563	0.00502186	0.0234318
ST6GALNAC2L	75.92	1.02721	0.367636	2.79409	0.00520467	0.0241681
SLC26A9	14.7204	-1.60201	0.573414	-2.79381	0.0052091	0.0241822
LOC112532128	13.1014	1.61537	0.578969	2.79008	0.00526956	0.0243913
CISH	433.419	1.29817	0.465388	2.78944	0.00527989	0.0244067
LOC112532562	53.4961	-1.11579	0.400233	-2.78786	0.00530579	0.0245069
LOC112532976	38.296	-1.68453	0.604299	-2.78758	0.00531041	0.0245217
LOC107055045	8.78479	2.14728	0.771058	2.78485	0.00535521	0.0246893
LOC112530278	58.4914	1.47274	0.529283	2.78251	0.00539395	0.0248153
LOC112531155	19.0605	-2.08805	0.750756	-2.78126	0.00541486	0.0248786
C9ORF152	13.8432	-2.41142	0.86806	-2.77795	0.00547037	0.0251072
LOC112529924	33.5363	3.97519	1.43383	2.77243	0.005564	0.02551
LOC101748439	13.0583	-1.88532	0.680068	-2.77225	0.00556704	0.0255107
CRLF1	156.695	1.6389	0.592174	2.7676	0.00564702	0.0257887
TREM2	264.321	-1.10143	0.398104	-2.76669	0.00566291	0.0258206
PTGER2	27.5266	1.60997	0.583035	2.76136	0.00575605	0.0261973
LOC107052236	14.8979	1.76774	0.642409	2.75174	0.00592801	0.0268465
LOC107054487	38.1145	1.249	0.454185	2.74999	0.00595972	0.026934
LOC112529953	21.6899	1.31259	0.477629	2.74814	0.00599351	0.0270446
NPVF	108.73	8.51651	3.1	2.74726	0.00600956	0.0271015
LOC112533332	36.7084	-1.11577	0.406507	-2.74476	0.00605543	0.0272814
LOC107054091	36.3851	1.1303	0.412873	2.73764	0.0061881	0.0277597
LOC107049800	76.4371	1.13746	0.417073	2.72725	0.00638641	0.0285071
LOC107052724	37.8591	1.13179	0.415401	2.72457	0.00643859	0.0287105
LOC107054744	221.432	1.37291	0.504155	2.72319	0.00646551	0.0288158
LOC101749244	12.1193	-1.63769	0.602542	-2.71796	0.00656849	0.0292
LOC107053127	9.98857	2.48792	0.915807	2.71664	0.00659486	0.0292873
LOC112531829	20.7828	-1.85506	0.683514	-2.71401	0.00664742	0.0294606
IL2RB	35.6924	-1.31501	0.485196	-2.71027	0.0067229	0.029727
BF1	3824.58	1.38846	0.512293	2.71028	0.00672273	0.029727
ANKRD33B	35.6236	1.22098	0.45067	2.70925	0.00674355	0.0297804
LOC112533427	12.4901	1.72746	0.637866	2.70819	0.0067651	0.0298605
HSD17B3	28.6957	-1.12735	0.416504	-2.70669	0.00679577	0.0299654
TNNT1	24.4405	1.23046	0.454644	2.70643	0.00680107	0.0299736
LOC112532436	22.5468	1.45409	0.537604	2.70476	0.00683533	0.0301017
LOC107051973	38.8542	1.1096	0.41044	2.70344	0.00686265	0.0302144
CCDC60	76.2274	-1.07038	0.39622	-2.70148	0.00690316	0.0303314
PDYN	703.159	2.66314	0.986054	2.70081	0.00691714	0.0303775
LOC101750758	91.5534	-1.05968	0.392544	-2.69952	0.00694394	0.0304798
XKR7	377.115	1.34007	0.496518	2.69893	0.00695634	0.0305265
LOC112532890	69.0589	1.01616	0.378086	2.68765	0.00719572	0.0313399
LOC101751474	22.6159	1.61925	0.604284	2.67961	0.0073707	0.0320059
BTC	30.095	1.22471	0.457401	2.67755	0.00741626	0.0321476
NR5A2	46.6454	-2.41133	0.900881	-2.67664	0.0074365	0.0322171
INSM1	164.697	1.21079	0.453857	2.66779	0.00763528	0.0328922
LOC107049581	76.7604	1.23883	0.464772	2.66546	0.00768823	0.0330548
ABCC2	29.3215	1.33455	0.50118	2.66282	0.0077489	0.0332336
CYGB	720.376	1.09829	0.412612	2.66179	0.00777261	0.0333024
LOC112530064	219.93	1.91412	0.719963	2.65863	0.00784583	0.0335336
MAT2A_1	66.0227	-1.22998	0.462912	-2.65705	0.00788271	0.0336664
NOXRED1	72.7357	1.076	0.405052	2.65645	0.00789689	0.0337187
LOC112532901	11.5174	1.66701	0.627746	2.65555	0.00791791	0.0337923
LOC101747982	65.1119	1.2302	0.463545	2.65389	0.00795698	0.0339171
E2F1	60.7944	1.15334	0.434687	2.65326	0.00797196	0.0339726
LOC422177	32.9899	1.18194	0.445579	2.6526	0.0079874	0.0340134
FABP4	22.62	-1.07817	0.406586	-2.65176	0.00800734	0.0340566
LOC112532281	35.6326	1.05513	0.398593	2.64715	0.00811735	0.0344684
LOC107053124	9.70788	-2.6075	0.985466	-2.64595	0.00814615	0.034571
LOC107053135	69.8837	1.18865	0.450379	2.63921	0.00830985	0.0351328
KRT14	58.3442	1.83217	0.694735	2.63723	0.0083587	0.0352837
LOC112530403	35.0454	1.15877	0.439936	2.63396	0.00843952	0.0355566
LOC112530348	12.1745	2.50658	0.951642	2.63395	0.00843968	0.0355566
LOC107049117	210.438	-1.23452	0.4688	-2.63336	0.00845438	0.0355927
LOC107054230	29.6082	-1.19427	0.45357	-2.63304	0.00846242	0.0356093
LOC424199	22.5292	2.28029	0.866022	2.63307	0.00846175	0.0356093
CILP2	34.6957	1.11877	0.425582	2.62881	0.00856848	0.035984
LOC101749926	69.1444	-1.2902	0.491672	-2.62411	0.00868768	0.0364338
LOC112532675	67.0644	-1.34297	0.512146	-2.62224	0.00873539	0.0365546
LOC112530656	22.1333	1.25542	0.480919	2.61046	0.00904208	0.0376659
NGFR	305.709	1.30371	0.499443	2.61032	0.00904569	0.037672
LOC107052050	70.0069	-1.08455	0.415514	-2.61014	0.0090504	0.0376735
LHX8	22.0031	1.81718	0.696245	2.60998	0.00905488	0.0376832
IHH	51.7678	1.08646	0.416345	2.60952	0.009067	0.0377156
LOC107050261	141.442	-2.42374	0.929295	-2.60815	0.00910329	0.0378304
LRRC15	193.411	1.08706	0.417893	2.60128	0.00928765	0.0384588
KLF-4	494.967	1.03291	0.397686	2.59731	0.00939581	0.0387683
LOC107050574	215.532	1.35983	0.523901	2.59559	0.00944299	0.0389353
LOC112533178	25.5783	1.35708	0.524615	2.58682	0.00968662	0.0397405
LOC101749463	4.80639	3.05178	1.17977	2.58675	0.00968852	0.0397405
LOC101752332	40.0162	-1.0999	0.425631	-2.58416	0.00976156	0.0400058
SMC1B	38.2655	-1.07346	0.416009	-2.58037	0.00986952	0.0403593
FKBP5	7387.95	1.24354	0.482254	2.5786	0.00992018	0.0405474
LOC107054232	8.02521	2.06028	0.798989	2.57861	0.00991977	0.0405474
LOC107053256	7.53719	2.51586	0.976702	2.57588	0.00999868	0.0408107
CCDC78	56.694	-1.30126	0.50565	-2.57344	0.0100693	0.0410605
LOC420748	23.9287	-1.2087	0.469753	-2.57306	0.0100803	0.0410863
LINC00954	55.4346	1.32418	0.515683	2.56782	0.0102339	0.0416246
PITX2	122.236	2.50068	0.974638	2.56576	0.0102951	0.0417659
TRPM6	8.82613	-1.86205	0.726063	-2.56459	0.0103299	0.0418777
LOC107053095	6.10617	-3.22365	1.25871	-2.56108	0.0104347	0.0422045
TMEM51	175.906	1.19595	0.467677	2.55721	0.0105516	0.0425604
LOC107052540	5.71133	-2.49078	0.976595	-2.55047	0.0107578	0.0432085
SERTM2	19.0061	-1.7647	0.691913	-2.55046	0.0107581	0.0432085
LOC112531008	12.6921	2.7592	1.08207	2.54992	0.0107748	0.0432481
LOC112532552	17.5739	1.51463	0.594996	2.54562	0.0109083	0.0436632
LOC101748093	44.3176	-1.16481	0.45772	-2.54481	0.0109337	0.043755
VWA3B	36.1564	-1.32627	0.521392	-2.5437	0.0109684	0.0438735
LOC107049387	278.016	-4.84779	1.90833	-2.54033	0.0110748	0.0442279
SLC39A5	57.5532	1.73299	0.682788	2.53811	0.0111452	0.0444684
LOC112529973	27.5082	1.27068	0.500708	2.53777	0.0111561	0.0445018
LOC112533226	11.9607	1.8264	0.720005	2.53665	0.011192	0.0446142
LOC112532368	26.2049	-1.51132	0.596263	-2.53464	0.0112562	0.0448186
IFITM5	53.5078	1.01128	0.399043	2.53426	0.0112684	0.044847
LOC107049379	637.04	-4.21376	1.66479	-2.53111	0.0113704	0.0452108
LOC107051588	43.8388	-1.10829	0.438021	-2.53022	0.0113991	0.0452841
LOC101751681	206.711	2.37449	0.938566	2.52991	0.0114092	0.0453141
LOC100858937	71.9308	1.51234	0.598201	2.52815	0.0114666	0.0454384
PLA2G4B	97.0139	-1.26148	0.499271	-2.52665	0.0115157	0.0456017
LOC112532365	13.2507	-1.69768	0.672791	-2.52334	0.0116245	0.0459669
LOC101749989	12.0294	1.72799	0.684906	2.52296	0.0116371	0.0459881
LOC101750074	22.1458	-1.51048	0.599041	-2.5215	0.0116855	0.0461166
LOC101749832	18.9548	-1.35037	0.535666	-2.52092	0.0117049	0.0461826
MEIOB	564.329	-1.64355	0.652465	-2.51899	0.0117693	0.0463761
CRABP1	130.533	1.19177	0.473106	2.51902	0.0117681	0.0463761
BF2	6043.21	1.12068	0.446859	2.5079	0.012145	0.0474993
LOC112532407	24.3882	-1.05809	0.422531	-2.50418	0.0122736	0.0478968
LOC107054936	22.7191	1.33962	0.535426	2.50198	0.0123501	0.0481716
LOC107055203	7.6816	2.18006	0.872938	2.49739	0.0125112	0.04868
SLC8A2	1453.29	1.82557	0.731493	2.49567	0.0125719	0.0488722
LOC107050390	8.22893	2.61403	1.04796	2.49439	0.0126175	0.0490167
CENPJ	16.7648	-1.27566	0.511973	-2.49165	0.0127152	0.0493194
LOC107049500	54.5529	1.00745	0.404838	2.48853	0.0128271	0.0496315
CFAP100	69.853	-1.34312	0.540021	-2.48716	0.0128769	0.0497688
EGR4	85.427	-2.14474	0.862445	-2.48681	0.0128894	0.049795

## Sheet: H(3-vs-5)
DEGs from the 3-vs-5 group in the hypothalamus
geneid	baseMean	log2FoldChange	lfcSE	stat	pvalue	padj
ATPIF1	3001.17	-2.79152	0.139896	-19.9543	1.37572e-88	2.29759e-84
HIGD2A	616.334	-2.75468	0.139211	-19.7877	3.79746e-87	3.17107e-83
LOC101749299	1027.91	-1.51676	0.0801224	-18.9306	6.38728e-80	3.5558e-76
SERF2	691.326	-3.06022	0.162028	-18.887	1.45874e-79	6.09061e-76
HSPBP1	1304.24	-1.4937	0.0837172	-17.8422	3.32498e-71	1.11061e-67
MRPL17	941.456	-1.60213	0.0902053	-17.7609	1.41859e-70	3.94865e-67
IMP3	653.078	-2.17911	0.124253	-17.5377	7.3809e-69	1.76098e-65
BOLA3	289.45	-3.36154	0.198732	-16.9149	3.49377e-64	7.29368e-61
HEXIM1	3782.07	-1.55077	0.0928327	-16.705	1.20585e-62	2.23766e-59
RSG1	718.726	-1.98199	0.120671	-16.4247	1.27349e-60	2.12685e-57
GIPC1	1110.49	-1.45522	0.0889982	-16.3512	4.26798e-60	6.47996e-57
TOMM6	1398.69	-2.2805	0.140456	-16.2364	2.78675e-59	3.87846e-56
ABCB8	1132.29	-1.53202	0.0949764	-16.1305	1.55781e-58	2.0013e-55
GNG7	3099.72	-1.37993	0.0862163	-16.0055	1.16984e-57	1.39553e-54
APOA1BP	1481.2	-1.67489	0.105119	-15.9332	3.72688e-57	4.14951e-54
RPS15	3357.55	-1.44691	0.0914713	-15.8181	2.33274e-56	2.43494e-53
RPS28	1135.47	-2.19347	0.139608	-15.7116	1.25993e-55	1.23777e-52
RPS19	9494.05	-1.4739	0.0938318	-15.7079	1.33462e-55	1.2383e-52
TSFM	439.5	-2.49675	0.159243	-15.6788	2.11219e-55	1.85661e-52
SKIV2L	1464.98	-1.19848	0.0772793	-15.5084	3.042e-54	2.54023e-51
MEA1	907.925	-1.7763	0.116921	-15.1923	3.97611e-52	3.16214e-49
NDUFA2	618.017	-2.08416	0.137222	-15.1882	4.23246e-52	3.21301e-49
LOC107056278	690.888	-2.10923	0.139802	-15.0873	1.96197e-51	1.42465e-48
MRPS12	373	-2.50261	0.166754	-15.0078	6.5254e-51	4.54086e-48
MED11	415.005	-2.72157	0.182562	-14.9077	2.9389e-50	1.9633e-47
RPLP1	4674.65	-1.60372	0.108195	-14.8225	1.04777e-49	6.48106e-47
PIGBOS1	214.471	-2.71491	0.183632	-14.7845	1.84355e-49	1.06169e-46
CHURC1	1248.86	-1.68322	0.113847	-14.785	1.83181e-49	1.06169e-46
DOHH	872.259	-1.68505	0.114927	-14.6619	1.13079e-48	6.29511e-46
FBXW9	554.638	-1.75616	0.121632	-14.4384	2.96842e-47	1.59921e-44
ID4	1990.87	-1.97957	0.137344	-14.4132	4.27388e-47	2.23056e-44
VPS37D	713.239	-2.2029	0.153049	-14.3935	5.68798e-47	2.87863e-44
LYSMD1	359.646	-1.88051	0.132874	-14.1526	1.80096e-45	8.59364e-43
OST4	584.033	-1.67799	0.118649	-14.1424	2.07924e-45	9.64593e-43
ZNF853	925.176	-1.35059	0.0957132	-14.1108	3.25832e-45	1.47073e-42
DGUOK_1	950.015	-1.50904	0.107479	-14.0403	8.82885e-45	3.88028e-42
WBP1	1170.79	-1.37589	0.0980258	-14.036	9.3919e-45	4.0219e-42
POLR2L	453.687	-1.8181	0.129604	-14.0281	1.04951e-44	4.38197e-42
LOC112533358	803.079	-1.8401	0.131583	-13.9844	1.94241e-44	7.91223e-42
NDUFB7	1261.14	-2.15812	0.155088	-13.9154	5.10556e-44	2.03019e-41
CNPY2	994.513	-1.43216	0.103048	-13.8979	6.52113e-44	2.53278e-41
NUDT16L1	3034.35	-1.21952	0.0878173	-13.8871	7.58942e-44	2.8807e-41
LOC100857843	1051.58	-1.18949	0.0863026	-13.7828	3.23289e-43	1.19983e-40
HAX1	771.252	-1.61145	0.117932	-13.6643	1.65952e-42	6.02515e-40
COA3	564.853	-1.99394	0.14653	-13.6077	3.60342e-42	1.25376e-39
SEC61B	678.636	-1.43373	0.105559	-13.5822	5.10463e-42	1.73984e-39
LOC107055157	816.273	-1.51077	0.111307	-13.573	5.79174e-42	1.93456e-39
SDF2	1095.28	-1.38409	0.102348	-13.5234	1.13835e-41	3.72777e-39
LOC107050086	1052.99	-1.42366	0.106574	-13.3584	1.05805e-40	3.39818e-38
LOC107050352	1184.54	-1.73575	0.130075	-13.3442	1.27978e-40	4.03276e-38
NEDD8	723.674	-1.71967	0.129167	-13.3136	1.93054e-40	5.97072e-38
SNCB	10318.9	-1.24635	0.0944979	-13.1892	1.01274e-39	3.07523e-37
APBB1	5720.9	-1.26196	0.0958018	-13.1727	1.26072e-39	3.75987e-37
H1FX	1586	-1.65362	0.125837	-13.141	1.91698e-39	5.61676e-37
ZNF593	1025.05	-1.13323	0.0864785	-13.1042	3.1171e-39	8.97564e-37
LOC107050411	1208.58	-1.21012	0.0926044	-13.0676	5.04068e-39	1.42685e-36
RPS27	1286.33	-1.55295	0.119339	-13.0129	1.03384e-38	2.8777e-36
LOC112531696	989.695	-1.81211	0.139273	-13.0112	1.05634e-38	2.89211e-36
TARBP2	650.139	-1.40616	0.108139	-13.0032	1.17282e-38	3.15923e-36
ATRAID	869.467	-1.8842	0.145628	-12.9385	2.72971e-38	7.23632e-36
HNRNPUL2	3314.02	-1.01902	0.0789595	-12.9056	4.18707e-38	1.09263e-35
UQCC3	257.998	-2.08856	0.162445	-12.857	7.85317e-38	2.01778e-35
NDUFS5	2811.37	-1.6582	0.129573	-12.7974	1.69531e-37	4.2899e-35
LOC112530959	536.502	-1.52631	0.11941	-12.7821	2.06421e-37	5.14542e-35
FAM171A2	1152.76	-1.34569	0.10631	-12.6582	1.00808e-36	2.47588e-34
LOC107051050	2287.09	-1.27006	0.100373	-12.6534	1.07132e-36	2.59306e-34
H2AFV	756.827	-1.62469	0.128961	-12.5983	2.15701e-36	5.14631e-34
INAFM2	542.89	-1.74141	0.138419	-12.5807	2.69516e-36	6.33971e-34
MRPL9	1808.96	-1.05323	0.0837995	-12.5685	3.14756e-36	7.30102e-34
LOC107050176	314.509	-2.52185	0.200957	-12.5492	4.01543e-36	9.18653e-34
SDHAF1	657.571	-1.47363	0.117901	-12.4989	7.5663e-36	1.70763e-33
GRN	1371.86	-1.14291	0.0924632	-12.3607	4.26273e-35	9.49224e-33
C31H17orf49	828.912	-2.6192	0.21285	-12.3054	8.47016e-35	1.86132e-32
TMEM147	666.916	-2.0352	0.166997	-12.1871	3.64327e-34	7.90211e-32
MRPL4	690.47	-1.58219	0.130806	-12.0957	1.11281e-33	2.35254e-31
LOC107050083	926.221	-1.22554	0.101706	-12.0498	1.9432e-33	4.05668e-31
DUSP23	547.916	-1.75625	0.1459	-12.0374	2.26071e-33	4.66125e-31
FRMD8	380.822	-2.03392	0.169538	-11.9968	3.6912e-33	7.5179e-31
PPIL1	252.489	-1.97889	0.165535	-11.9545	6.14757e-33	1.23699e-30
LOC112530216	999.664	-1.25082	0.104657	-11.9517	6.36418e-33	1.26534e-30
SMUG1	633.067	-1.47013	0.123034	-11.949	6.57228e-33	1.29134e-30
ATP5D	3193.89	-1.19504	0.100077	-11.9413	7.2125e-33	1.40065e-30
CRELD1	3408.44	-1.37348	0.115031	-11.9402	7.30904e-33	1.40308e-30
NFKBIB	1210.87	-1.19329	0.100212	-11.9076	1.08049e-32	2.05059e-30
RABGGTA	512.167	-1.47974	0.124459	-11.8894	1.34425e-32	2.52252e-30
MECP2	471.418	-1.84007	0.154902	-11.8789	1.52308e-32	2.82632e-30
RPS23	2630.35	-1.24733	0.10522	-11.8545	2.03941e-32	3.70794e-30
YRDC	522.396	-1.60799	0.136015	-11.8221	2.99933e-32	5.38622e-30
WDR74	495.45	-1.51982	0.129194	-11.7639	5.99308e-32	1.06479e-29
SMPD1	1499.88	-1.20126	0.102143	-11.7606	6.2314e-32	1.09548e-29
EXOSC6	180.346	-3.69181	0.314085	-11.7542	6.72134e-32	1.1693e-29
FAM181B	1463.81	-1.46144	0.124377	-11.7501	7.04982e-32	1.2138e-29
SLC39A1	869.254	-1.90356	0.162295	-11.729	9.04729e-32	1.54182e-29
NNF1	857.162	-1.8518	0.158104	-11.7125	1.09935e-31	1.85457e-29
NDUFB2	1600.51	-1.54971	0.13247	-11.6986	1.29634e-31	2.16502e-29
LOC107049631	359.526	-1.85169	0.158576	-11.677	1.67133e-31	2.76366e-29
GADD45GIP1	1093.04	-1.29397	0.111322	-11.6237	3.12318e-31	5.11375e-29
C23H1orf216	1062.63	-1.14911	0.0991483	-11.5898	4.64365e-31	7.52948e-29
MRPL49	263.377	-1.81757	0.157422	-11.5458	7.75118e-31	1.24473e-28
LOC112530040	201.095	-2.25431	0.195353	-11.5397	8.32485e-31	1.32413e-28
NDUFC2	970.431	-1.59645	0.138357	-11.5387	8.42063e-31	1.32673e-28
LOC107050886	2047.15	-1.35502	0.117533	-11.5288	9.44451e-31	1.47414e-28
NDUFV1	5431.28	-1.30946	0.114007	-11.4858	1.55517e-30	2.4049e-28
SEPW1	4367.53	-1.0752	0.0936184	-11.4849	1.57147e-30	2.40782e-28
C1H12ORF57	1955.1	-1.44762	0.126059	-11.4837	1.59341e-30	2.41923e-28
COX8A	1362.42	-1.94494	0.169746	-11.4579	2.14691e-30	3.23023e-28
RPE	1183.35	-1.10105	0.0962101	-11.4443	2.51196e-30	3.74574e-28
OTUB1	2745.2	-1.06797	0.0935898	-11.4112	3.67621e-30	5.4333e-28
INO80B	553.504	-1.42354	0.124785	-11.408	3.81546e-30	5.58965e-28
WDR13L	2007.17	-1.40465	0.123489	-11.3748	5.58612e-30	8.1125e-28
JTB	820.666	-1.7241	0.152032	-11.3404	8.27811e-30	1.19183e-27
THEM4	467.348	-1.62695	0.143698	-11.322	1.02079e-29	1.44477e-27
GGCX	459.851	-1.29112	0.114237	-11.3022	1.27994e-29	1.79633e-27
DCAF11	204.02	-2.55569	0.22644	-11.2864	1.53153e-29	2.13151e-27
SUV39H1_1	752.69	-2.38684	0.211819	-11.2683	1.88192e-29	2.59751e-27
ECSIT	898.62	-1.31786	0.11697	-11.2667	1.9157e-29	2.62247e-27
LOC112531444	565.945	-2.01499	0.179247	-11.2415	2.5515e-29	3.46444e-27
TMEM223	625.765	-1.54532	0.137954	-11.2017	3.99791e-29	5.38461e-27
CDC26	281.175	-2.06123	0.185458	-11.1143	1.06921e-28	1.42855e-26
MRPL54	343.25	-1.77025	0.159479	-11.1002	1.25136e-28	1.65865e-26
CISD3	460.55	-1.77624	0.160266	-11.0831	1.51502e-28	1.99231e-26
CRH	250.222	-2.729	0.246416	-11.0747	1.66353e-28	2.17052e-26
SVBP	2626.02	-1.49991	0.13552	-11.0678	1.79824e-28	2.32809e-26
MRI1	876.952	-1.67503	0.15156	-11.0519	2.14629e-28	2.75732e-26
HH3L	2508.98	-1.18491	0.107344	-11.0384	2.49461e-28	3.18034e-26
GZMM	663.744	-1.51281	0.137142	-11.031	2.70936e-28	3.42795e-26
PBXIP1	1260.07	-1.57646	0.142976	-11.026	2.86287e-28	3.59494e-26
SPRYD3	2108.93	-1.15009	0.104453	-11.0106	3.39708e-28	4.23393e-26
F8A3	277.887	-2.43005	0.221787	-10.9567	6.17126e-28	7.63454e-26
TPP1	3471.8	-1.02252	0.0937103	-10.9115	1.01557e-27	1.24714e-25
PRRT3	467.608	-1.98059	0.182016	-10.8814	1.41333e-27	1.71724e-25
MFSD5	799.126	-1.31925	0.121268	-10.8788	1.45418e-27	1.74721e-25
AMT	598.547	-1.51281	0.139277	-10.8619	1.75113e-27	2.08898e-25
SNRNP25	863.405	-1.30799	0.12058	-10.8475	2.04952e-27	2.42759e-25
SUOX	703.306	-1.55671	0.143519	-10.8467	2.06753e-27	2.43167e-25
PSMG4	301.224	-1.65623	0.152886	-10.8331	2.3999e-27	2.80285e-25
MANF	1362.76	-1.40946	0.130214	-10.8242	2.64309e-27	3.06544e-25
RP11-762I7.5	877.233	-1.27941	0.118474	-10.799	3.47945e-27	3.9823e-25
CANT1	927.741	-1.01815	0.0942825	-10.799	3.48133e-27	3.9823e-25
ANKRD39	243.551	-2.74599	0.254486	-10.7903	3.82535e-27	4.34607e-25
LOC107052478	1025.49	-1.27455	0.118329	-10.7712	4.70622e-27	5.31071e-25
WIPF2	788.666	-1.13623	0.105785	-10.741	6.53506e-27	7.32496e-25
NDUFB6	2117.76	-1.14655	0.10695	-10.7205	8.15719e-27	9.08222e-25
LOC107050018	402.373	-1.55575	0.145181	-10.716	8.56703e-27	9.47536e-25
TBCB	2188.16	-1.36785	0.128418	-10.6515	1.71527e-26	1.88465e-24
H2A2BL	15570.4	-1.63929	0.154288	-10.6249	2.28296e-26	2.47615e-24
MRPS21	654.198	-1.60876	0.151414	-10.6249	2.28326e-26	2.47615e-24
LOC107051419	3764.09	-1.31175	0.123612	-10.6118	2.62516e-26	2.82857e-24
BRI3	663.589	-1.56352	0.147528	-10.5982	3.03864e-26	3.25309e-24
NDUFA13	2651.58	-1.42073	0.134283	-10.5801	3.68607e-26	3.92108e-24
DNAJB2	2345.17	-1.26399	0.119991	-10.5341	6.0153e-26	6.35833e-24
LOC425607	1840.42	-1.05477	0.100339	-10.5121	7.60121e-26	7.98414e-24
ENHO	3508.46	-1.24573	0.11864	-10.5001	8.63069e-26	9.00882e-24
PORCN	363.166	-1.56088	0.149119	-10.4674	1.22005e-25	1.26559e-23
LOC107050995	879.379	-1.19375	0.114125	-10.46	1.31882e-25	1.35961e-23
MOGS	758.023	-1.34195	0.128318	-10.458	1.34706e-25	1.3802e-23
RBP14L	1530.56	-1.78235	0.170647	-10.4447	1.55001e-25	1.57846e-23
LOC107050604	632.119	-1.08141	0.103827	-10.4155	2.10655e-25	2.13221e-23
APLN	410.835	-1.66884	0.160288	-10.4115	2.19708e-25	2.21045e-23
CLN3	412.626	-2.11516	0.203199	-10.4093	2.24893e-25	2.24907e-23
JUND	1152.57	-1.54951	0.149757	-10.3468	4.32519e-25	4.29971e-23
RPL36	2016.52	-1.07373	0.104159	-10.3086	6.44411e-25	6.36823e-23
LOC112532077	282.687	-1.66729	0.161857	-10.301	6.97062e-25	6.84802e-23
COX14	215.608	-1.79493	0.174558	-10.2827	8.43443e-25	8.23762e-23
PHPT1	913.545	-1.54585	0.150766	-10.2533	1.14346e-24	1.11029e-22
TRAPPC5	884.765	-1.2399	0.120951	-10.2513	1.16818e-24	1.12773e-22
TRIR	710.606	-1.37898	0.134786	-10.2309	1.44138e-24	1.38348e-22
RBM8A	874.472	-1.23151	0.120693	-10.2036	1.91069e-24	1.8131e-22
QPCTL	637.382	-1.36385	0.133859	-10.1887	2.22659e-24	2.10092e-22
TMEM41A	827.784	-1.10352	0.10846	-10.1744	2.58016e-24	2.42085e-22
LOC107050371	933.993	-1.24678	0.122689	-10.1621	2.92572e-24	2.72975e-22
IER5L	415.6	-1.52662	0.150589	-10.1376	3.76144e-24	3.48998e-22
LOC107050662	412.664	-1.67115	0.164885	-10.1353	3.85278e-24	3.55499e-22
CDK2AP2	292.771	-1.85269	0.183304	-10.1072	5.13414e-24	4.71128e-22
MBLAC1	272.68	-2.05987	0.204238	-10.0857	6.39246e-24	5.8022e-22
LOC107051009	213.521	-2.0571	0.204205	-10.0737	7.22084e-24	6.51866e-22
PIN4	661.928	-1.78784	0.177662	-10.0631	8.03904e-24	7.21828e-22
LOC107051192	1612.56	-1.17668	0.116972	-10.0595	8.33807e-24	7.44675e-22
HR	1916.09	-1.37325	0.136983	-10.025	1.18395e-23	1.0462e-21
LOC107049719	1313.13	-1.58663	0.158345	-10.02	1.24458e-23	1.09399e-21
NCKAP5L	608.058	-1.51129	0.151305	-9.98839	1.71347e-23	1.49045e-21
LOC424727	473.059	-1.43725	0.144151	-9.97045	2.05305e-23	1.76742e-21
NANOS1	158.936	-3.16372	0.31831	-9.93912	2.81307e-23	2.38483e-21
PELP1	480.067	-1.09943	0.110627	-9.93821	2.83882e-23	2.3945e-21
MEPCE	520.742	-1.11289	0.112213	-9.91766	3.48851e-23	2.92772e-21
IPO4	991.198	-1.52108	0.153659	-9.89905	4.20234e-23	3.50916e-21
NDUFA6	749.377	-1.41628	0.143304	-9.88304	4.93119e-23	4.0973e-21
TMEM208	868.066	-1.19885	0.121359	-9.87853	5.15829e-23	4.26478e-21
LOC112530984	371.863	-1.70514	0.172809	-9.86719	5.77624e-23	4.75217e-21
TOMM5	1298.38	-1.05523	0.106968	-9.86498	5.90488e-23	4.83418e-21
RNF44	971.026	-1.05152	0.106635	-9.86092	6.14805e-23	5.00871e-21
HGH1	328.908	-1.86614	0.189827	-9.83075	8.29983e-23	6.7289e-21
TP53RK	315.888	-1.50408	0.153556	-9.79494	1.18364e-22	9.50383e-21
TLX2	379.128	-1.70101	0.174319	-9.75807	1.70367e-22	1.34849e-20
CHCHD2	10456.7	-1.17884	0.12099	-9.74327	1.97107e-22	1.55278e-20
TMEM173	477.054	-1.38138	0.141921	-9.73345	2.17104e-22	1.70228e-20
RABIF	1466.88	-1.2262	0.12618	-9.71787	2.53016e-22	1.9654e-20
PTRH2	454.413	-1.54134	0.158655	-9.71499	2.60264e-22	2.01235e-20
ARHGDIG	1891.02	-1.25141	0.128968	-9.7033	2.91908e-22	2.24661e-20
LOC107056270	109.185	-3.00919	0.310822	-9.68138	3.61805e-22	2.77179e-20
RAB24	523.852	-1.00797	0.104913	-9.60769	7.41964e-22	5.58178e-20
ISCA2	1526.01	-1.21858	0.127166	-9.58261	9.46224e-22	7.05486e-20
C10H15ORF58	613.193	-1.21462	0.127171	-9.55103	1.28413e-21	9.53171e-20
B9D2	128.423	-2.83096	0.296483	-9.54849	1.31605e-21	9.72537e-20
DIRAS1	2088.84	-1.07033	0.112162	-9.54274	1.39108e-21	1.02345e-19
COMMD4	600.907	-1.15635	0.121455	-9.52078	1.71885e-21	1.25906e-19
ARPC4-TTLL3	784.843	-1.11998	0.117781	-9.50896	1.92572e-21	1.40443e-19
RTKN	5688.19	-1.17307	0.123439	-9.50325	2.03445e-21	1.47727e-19
CTDNEP1	402.204	-1.5228	0.160325	-9.49819	2.13571e-21	1.54409e-19
RDH5	634.614	-1.41526	0.14914	-9.48943	2.32297e-21	1.67224e-19
LOC107049485	479.19	-1.25044	0.132201	-9.45858	3.12164e-21	2.22797e-19
SPOCK2	20301.6	-1.15344	0.122361	-9.42655	4.23812e-21	2.99919e-19
PMVK	537.441	-1.22794	0.130894	-9.38122	6.52113e-21	4.57603e-19
ADPRHL	1443.56	-1.41759	0.151328	-9.36765	7.41629e-21	5.1824e-19
GRASP	264.509	-1.75891	0.188011	-9.35534	8.33336e-21	5.79898e-19
LRFN1	582.343	-2.34344	0.250999	-9.33645	9.96178e-21	6.87486e-19
DHPS	511.527	-1.26645	0.135977	-9.31377	1.23375e-20	8.47938e-19
FBXO46	628.173	-1.15224	0.123838	-9.30444	1.34703e-20	9.21998e-19
NDUFAF3	543.944	-1.40301	0.151772	-9.24419	2.37036e-20	1.61581e-18
ZNF653	692.92	-1.13965	0.123314	-9.24188	2.42205e-20	1.63768e-18
LOC107051524	958.78	-1.18559	0.128871	-9.19983	3.58523e-20	2.39508e-18
ANKRD66	235.777	-1.72958	0.188094	-9.19531	3.73904e-20	2.48788e-18
LOC107051391	378.854	-1.56428	0.170473	-9.17609	4.47024e-20	2.9626e-18
WDR54	541.197	-1.19639	0.13109	-9.12648	7.07596e-20	4.65258e-18
KEAP1	668.311	-1.15255	0.126823	-9.0879	1.00968e-19	6.61279e-18
GPATCH4	329.642	-1.28868	0.142249	-9.05933	1.31252e-19	8.56266e-18
SREBF1	2745.33	-1.17673	0.129925	-9.05705	1.34027e-19	8.70968e-18
HTATIP2	538.265	-1.38161	0.152755	-9.04461	1.50202e-19	9.72295e-18
SCYL1	759.253	-1.02743	0.113623	-9.04241	1.5326e-19	9.88258e-18
ATP5SL	551.182	-1.33114	0.148048	-8.99128	2.44371e-19	1.54592e-17
LDLR	290.118	-1.4884	0.165588	-8.98855	2.50517e-19	1.57882e-17
PEX11B	309.374	-1.60345	0.178508	-8.98249	2.64718e-19	1.66205e-17
VSTM2L	2429.9	-1.38719	0.154632	-8.97092	2.94057e-19	1.83248e-17
LOC112531361	284.602	-1.49678	0.167048	-8.96017	3.24192e-19	2.01277e-17
HMGA1	413.26	-1.33047	0.148522	-8.95807	3.30419e-19	2.04382e-17
LOC107049885	1601.85	-1.07655	0.120313	-8.9479	3.62323e-19	2.2329e-17
FJX1	536.042	-2.07003	0.23153	-8.94066	3.86869e-19	2.3754e-17
LOC112531963	232.037	-2.85449	0.319547	-8.93292	4.149e-19	2.53818e-17
LOC112531804	4519.97	-1.19638	0.134052	-8.92479	4.4655e-19	2.71194e-17
LOC107052491	660.698	-1.29283	0.144884	-8.92321	4.52961e-19	2.74091e-17
SPATA2L	433.556	-1.46002	0.16441	-8.88034	6.66589e-19	4.01903e-17
PC	529.513	-1.26451	0.142619	-8.86634	7.55899e-19	4.52875e-17
RPS20	3449.54	-1.17393	0.132404	-8.86624	7.56554e-19	4.52875e-17
LOC112530215	426.419	-1.83578	0.207142	-8.86244	7.82847e-19	4.6694e-17
GMPPB	1049.39	-1.25874	0.142074	-8.85975	8.01935e-19	4.76624e-17
SELENOH	315.995	-2.08148	0.235017	-8.85674	8.23873e-19	4.87926e-17
LOC100858737	621.187	-1.47096	0.166398	-8.84002	9.57017e-19	5.62787e-17
SIVA1	167.835	-2.26636	0.256782	-8.82601	1.0848e-18	6.33469e-17
POLR3D	656.143	-1.37743	0.156174	-8.81981	1.14657e-18	6.67207e-17
CDK5R2	1543.6	-1.56197	0.177327	-8.80841	1.26936e-18	7.36099e-17
UFC1	711.65	-1.63335	0.185457	-8.8072	1.28308e-18	7.41478e-17
RNF115	788.696	-1.29237	0.146898	-8.79771	1.39632e-18	8.04134e-17
SHISA4	1729.44	-1.20106	0.136825	-8.77809	1.66267e-18	9.50969e-17
PROCA1	563.876	-1.16435	0.132697	-8.77449	1.71674e-18	9.78544e-17
QTRT1	259.839	-1.46593	0.16712	-8.7717	1.75984e-18	9.99696e-17
OPA3	144.567	-2.36193	0.269375	-8.76817	1.81587e-18	1.02803e-16
MRPS24	287.35	-1.85582	0.21176	-8.76379	1.88788e-18	1.06519e-16
TIMM13	313.343	-1.83121	0.209291	-8.74958	2.14151e-18	1.20018e-16
ATP5L	1477.41	-1.24264	0.142169	-8.74054	2.31996e-18	1.29584e-16
LOC107050229	1934.48	-1.19965	0.137422	-8.7297	2.55358e-18	1.42158e-16
LIMD1	402.574	-1.13642	0.130784	-8.68926	3.64814e-18	2.02417e-16
LOC107050884	2750.1	-1.12592	0.129703	-8.68075	3.93166e-18	2.17426e-16
LOC112530856	402.13	-1.89616	0.218935	-8.66083	4.68337e-18	2.567e-16
INTS5	210.033	-1.51126	0.176138	-8.57995	9.49148e-18	5.03229e-16
CCDC120	233.819	-1.66834	0.19446	-8.57932	9.54371e-18	5.04397e-16
LOC107050985	608.781	-1.01391	0.118211	-8.57709	9.73069e-18	5.12657e-16
MTMR11	917.823	-1.27563	0.149812	-8.51484	1.66819e-17	8.70638e-16
POLD4	153.728	-2.78992	0.327736	-8.5127	1.69923e-17	8.84078e-16
DDIT4	6381.17	-1.85865	0.218457	-8.50807	1.76853e-17	9.17272e-16
LOC107050835	1114.75	-1.00963	0.119013	-8.48339	2.18725e-17	1.12745e-15
EIF4EBP2	611.867	-1.25067	0.147988	-8.45116	2.88415e-17	1.4821e-15
MTERF4	292.228	-1.76361	0.208819	-8.44562	3.0243e-17	1.54935e-15
LGI3	17754.5	-1.04583	0.123836	-8.44523	3.03439e-17	1.54977e-15
NPDC1	3121.86	-1.13557	0.134505	-8.44257	3.10442e-17	1.5807e-15
SNX21	1300.58	-1.1392	0.135246	-8.42316	3.66465e-17	1.85465e-15
SPA17	338.493	-1.77978	0.211773	-8.40417	4.30889e-17	2.16755e-15
PABPN1	779.415	-1.01217	0.120778	-8.38043	5.27333e-17	2.62895e-15
ST3GAL2	1155.86	-1.06454	0.127119	-8.3743	5.55536e-17	2.75312e-15
UBALD1	809.034	-1.07752	0.128698	-8.37252	5.63988e-17	2.77851e-15
POP5	474.03	-1.28238	0.153424	-8.35842	6.35616e-17	3.11303e-15
LOC107050393	501.536	-1.21099	0.145419	-8.32758	8.25088e-17	4.02918e-15
RTN2	189.685	-1.51449	0.182373	-8.30435	1.00366e-16	4.84455e-15
CELSR2	2651.72	-1.21191	0.146339	-8.28152	1.21615e-16	5.85331e-15
NDUFS8	1859.79	-1.07205	0.129644	-8.26913	1.34936e-16	6.43876e-15
DNLZ	425.092	-1.30214	0.157972	-8.24281	1.68217e-16	7.98123e-15
LOC112530153	293.069	-3.17943	0.385766	-8.24187	1.69533e-16	8.02088e-15
RPAIN	536.749	-1.36847	0.166239	-8.23197	1.84154e-16	8.68802e-15
ANKRD34C	925.724	-1.08055	0.131285	-8.23055	1.86355e-16	8.76709e-15
LOC107050351	131.916	-2.21476	0.26913	-8.22932	1.88276e-16	8.83257e-15
LOC101749773	329.894	-1.26412	0.153698	-8.2247	1.95682e-16	9.15431e-15
CAMK2N2	2687.93	-1.2079	0.146995	-8.21727	2.08187e-16	9.68503e-15
TMEM101	447.995	-1.2357	0.150786	-8.19506	2.50477e-16	1.15735e-14
COX17	500.265	-1.05131	0.128347	-8.19117	2.58708e-16	1.19027e-14
C22orf39	277.903	-1.96327	0.239761	-8.18845	2.64621e-16	1.21413e-14
NAB2	508.889	-1.97766	0.241856	-8.17701	2.90969e-16	1.33136e-14
LOC112531007	90.2927	-1.96769	0.240712	-8.17446	2.97196e-16	1.35355e-14
ALPL	2322.63	-1.35528	0.166001	-8.16427	3.23388e-16	1.46764e-14
MRPL12	678.687	-1.17399	0.144015	-8.1518	3.58543e-16	1.62277e-14
RASSF1	539.363	-1.49246	0.183286	-8.14281	3.8622e-16	1.74331e-14
LOC107050964	661.762	-1.21621	0.149581	-8.1308	4.26476e-16	1.91983e-14
LOC107051074	307.114	-1.5463	0.19032	-8.12477	4.48221e-16	2.0069e-14
LOC107051407	45.223	-3.83925	0.473599	-8.10654	5.20825e-16	2.31955e-14
NHP2	317.821	-1.15454	0.142472	-8.10362	5.33476e-16	2.36957e-14
CACNG7	608.694	-1.40448	0.173547	-8.09277	5.83212e-16	2.57678e-14
PREB	1043.22	-1.29078	0.159572	-8.08902	6.01467e-16	2.65042e-14
UQCRFS1	3855.32	-1.18707	0.146776	-8.08765	6.0825e-16	2.67326e-14
MRPL24	830.911	-1.02016	0.126444	-8.06808	7.14111e-16	3.13028e-14
LOC112530929	335.562	-1.23561	0.153316	-8.05923	7.67763e-16	3.35665e-14
MRPL16	643.275	-1.14599	0.142229	-8.05732	7.79826e-16	3.39164e-14
SPTBN4L	1722.99	-1.23229	0.153124	-8.04766	8.43921e-16	3.66086e-14
HNRNPA0	1033.87	-1.0525	0.131007	-8.03391	9.44155e-16	4.0745e-14
DPF1	444.688	-1.37262	0.170866	-8.03332	9.48678e-16	4.08347e-14
IL17RC	726.684	-1.74518	0.217331	-8.03004	9.74428e-16	4.18353e-14
RPUSD3	414.165	-1.49521	0.186314	-8.0252	1.0136e-15	4.32945e-14
FMC1	194.765	-1.75498	0.219269	-8.00376	1.20677e-15	5.14138e-14
TCN2	482.417	-1.23427	0.154291	-7.99964	1.24784e-15	5.30285e-14
TMEM167B	634.139	-1.18832	0.148947	-7.97815	1.48546e-15	6.28066e-14
C1orf145	890.635	-1.24076	0.155671	-7.97038	1.58182e-15	6.67121e-14
SLC4A2	1621.9	-1.03173	0.129511	-7.96638	1.63389e-15	6.85619e-14
CARTPT	280.152	-3.68812	0.464904	-7.93308	2.13768e-15	8.94773e-14
ADAMTS4	2130.45	-1.24925	0.157516	-7.93099	2.17414e-15	9.07756e-14
ABHD1	450.722	-1.55995	0.197052	-7.91644	2.44413e-15	1.01794e-13
POLE4	1019.79	-1.24307	0.157603	-7.88735	3.08661e-15	1.26141e-13
SDHD	2899.9	-1.02995	0.130584	-7.88725	3.08914e-15	1.26141e-13
ANAPC11	324.267	-1.60605	0.203751	-7.88242	3.21105e-15	1.30799e-13
LOC107056280	363.458	-1.583	0.201137	-7.87027	3.53884e-15	1.43452e-13
LOC107057377	902.591	-1.08968	0.138598	-7.86214	3.7764e-15	1.52711e-13
LOC107049913	528.253	-1.06284	0.135328	-7.85379	4.03659e-15	1.62839e-13
CDK5R1	3000.41	-1.08903	0.13925	-7.82071	5.2528e-15	2.09873e-13
TAF6L	462.927	-1.19245	0.152743	-7.80692	5.86037e-15	2.3359e-13
LOC107049895	477.061	-1.20517	0.154491	-7.80093	6.14515e-15	2.44358e-13
PYM1	327.669	-1.38619	0.178252	-7.77662	7.44898e-15	2.955e-13
MGAT1	342.84	-1.20442	0.1552	-7.76047	8.46156e-15	3.34082e-13
LOC112531373	64.2494	-2.70954	0.349494	-7.75274	8.99291e-15	3.5339e-13
SLIRP	417.818	-1.13693	0.146873	-7.74092	9.87015e-15	3.86045e-13
RRS1	148.611	-1.59645	0.206531	-7.72982	1.07699e-14	4.20254e-13
BAZ2A	1609.65	-1.04871	0.135734	-7.72626	1.10751e-14	4.31153e-13
LOC112532875	118.004	-1.7282	0.223746	-7.72391	1.12812e-14	4.38155e-13
CBARP	1765.51	-1.45892	0.189302	-7.70685	1.28963e-14	4.99724e-13
TRNP1	853.701	-2.09463	0.272051	-7.69942	1.36682e-14	5.27187e-13
SMIM20	565.665	-1.22217	0.158972	-7.68799	1.4947e-14	5.73861e-13
CCDC142	299.163	-1.5502	0.201853	-7.67982	1.59316e-14	6.1026e-13
LOC107055568	58.9709	-3.3662	0.439996	-7.65053	2.00156e-14	7.58006e-13
LOC107050990	371.073	-2.21149	0.289134	-7.64866	2.03085e-14	7.67357e-13
GCDH	756.053	-1.04869	0.137132	-7.64727	2.05285e-14	7.73921e-13
TBKBP1	398.659	-1.06293	0.139062	-7.64359	2.11254e-14	7.94631e-13
LOC107051159	684.027	-1.62477	0.212694	-7.63901	2.18899e-14	8.21537e-13
LOC107052116	196.277	-1.60293	0.210326	-7.62115	2.5143e-14	9.37307e-13
SNRKL	1241.26	-1.01754	0.133713	-7.60989	2.74319e-14	1.01583e-12
VHL	715.365	-1.17189	0.154844	-7.56819	3.78447e-14	1.39524e-12
LOC101751286	1197.48	-1.10209	0.145731	-7.56246	3.95522e-14	1.45498e-12
LOC107050919	74.8725	-2.45782	0.325338	-7.55467	4.19925e-14	1.54136e-12
LOC107055878	900.032	-1.32323	0.175612	-7.53495	4.88506e-14	1.78134e-12
LOC107049862	174.202	-1.99774	0.265168	-7.53385	4.9264e-14	1.7925e-12
LOC112530283	475.162	-1.18022	0.156748	-7.52938	5.098e-14	1.85091e-12
LOC107050883	78.9088	-2.58207	0.343402	-7.51908	5.51624e-14	1.99841e-12
RELA	307.411	-1.12275	0.149417	-7.51418	5.72706e-14	2.07029e-12
LOC112533143	211.218	-1.40081	0.18722	-7.48217	7.3103e-14	2.62024e-12
NDUFB8	2866.58	-1.24688	0.166835	-7.47376	7.79346e-14	2.76933e-12
DDIT3	494.787	-1.39708	0.18704	-7.46945	8.05333e-14	2.8556e-12
SPHK1	924.586	-1.0979	0.147093	-7.46397	8.3951e-14	2.9642e-12
CLPP	196.903	-1.43006	0.191625	-7.46278	8.47146e-14	2.98485e-12
LOC112530938	388.079	-1.52325	0.204222	-7.4588	8.73119e-14	3.06344e-12
GPR61	123.066	-1.92349	0.258206	-7.44942	9.37535e-14	3.27569e-12
RPL35A	1540.4	-1.17764	0.158158	-7.44601	9.62032e-14	3.35426e-12
SLC25A44	1008.42	-1.04978	0.141027	-7.44381	9.78198e-14	3.40352e-12
NOG	160.959	-1.26008	0.1694	-7.43847	1.01859e-13	3.53667e-12
HNRNPUL1	874.241	-1.11191	0.14987	-7.41919	1.17839e-13	4.0746e-12
PAGR1	170.929	-1.58684	0.21449	-7.3982	1.38048e-13	4.73416e-12
UQCR10	1186.88	-1.18111	0.159857	-7.38858	1.4841e-13	5.07908e-12
TGFB1	1051.66	-1.30639	0.177418	-7.36338	1.79318e-13	6.07619e-12
SNRPF	374.92	-1.09757	0.149374	-7.34779	2.01505e-13	6.81244e-12
LRRC61	256.841	-1.40203	0.191057	-7.33828	2.16357e-13	7.29974e-12
PLD3	400.393	-1.3727	0.187686	-7.3138	2.59693e-13	8.70909e-12
LAMTOR2	468.327	-1.15277	0.157679	-7.31083	2.65498e-13	8.88594e-12
NAT8B	478.181	-1.52993	0.210084	-7.28246	3.27797e-13	1.09491e-11
LHFPL4	1023.33	-1.52934	0.210156	-7.27718	3.40859e-13	1.13627e-11
GAS2L1	1406.01	-1.02065	0.140643	-7.25702	3.95717e-13	1.31651e-11
FLOT1	2807.94	-1.00975	0.139346	-7.24638	4.28053e-13	1.41563e-11
CSRNP2	986.691	-1.08179	0.150134	-7.20547	5.78428e-13	1.89418e-11
LOC107049545	3759.63	-1.18361	0.164524	-7.19414	6.28551e-13	2.05028e-11
COX5A	706.118	-1.64499	0.22886	-7.18775	6.58665e-13	2.14432e-11
TMEM109	215.945	-1.64901	0.229677	-7.17966	6.98828e-13	2.26084e-11
ANGPTL2	1621.29	1.05892	0.147939	7.15785	8.19521e-13	2.64224e-11
SCAMP3	1344.85	-1.06175	0.148549	-7.14745	8.84042e-13	2.83931e-11
SMIM4	510.506	-1.14513	0.160371	-7.14049	9.30021e-13	2.97553e-11
LOC112530435	132.217	-1.5927	0.223116	-7.13845	9.43886e-13	3.01412e-11
NDUFA7	1249.03	-1.10793	0.155213	-7.13813	9.46106e-13	3.01544e-11
LOC101751749	118.538	-1.96537	0.275409	-7.1362	9.5944e-13	3.04674e-11
SUV39H1	202.139	-1.41559	0.198539	-7.13002	1.00351e-12	3.18021e-11
TMEM35B	257.006	-1.69401	0.23821	-7.11142	1.14854e-12	3.59882e-11
GPR25	252.393	-1.91141	0.269001	-7.10558	1.19815e-12	3.74023e-11
LOC112531022	162.823	-1.61227	0.227023	-7.1018	1.23143e-12	3.82983e-11
LOC112531384	135.486	-1.34309	0.189363	-7.09267	1.3155e-12	4.06102e-11
EXOSC5	285.022	-1.32153	0.186538	-7.08449	1.39555e-12	4.29226e-11
GALK1	472.374	-1.07486	0.152561	-7.04546	1.84848e-12	5.64377e-11
BORCS6	1156.71	-1.09693	0.155929	-7.03482	1.99513e-12	6.08041e-11
LOC425940	611.259	-2.06545	0.294933	-7.00311	2.50334e-12	7.56025e-11
UXT	342.902	-1.46643	0.209768	-6.99069	2.7353e-12	8.2459e-11
MRPS28	434.317	-1.58093	0.226669	-6.97464	3.06657e-12	9.19476e-11
PDRG1	624.865	-1.09578	0.157195	-6.97082	3.15099e-12	9.43095e-11
LOC107052490	393.499	-1.28796	0.18487	-6.96686	3.24098e-12	9.66564e-11
LOC107055082	360.261	-1.41382	0.203236	-6.95652	3.4878e-12	1.03832e-10
TIMM10B	305.051	-1.29598	0.186634	-6.94395	3.81293e-12	1.13108e-10
LOC107051305	2015.44	-1.17862	0.170043	-6.93132	4.16929e-12	1.23241e-10
LDHD	491.788	-1.38774	0.200678	-6.91526	4.67015e-12	1.37559e-10
PPOX	285.097	-1.32319	0.191381	-6.91389	4.71526e-12	1.38644e-10
CCDC28B	198.12	-1.26649	0.18334	-6.90791	4.91862e-12	1.44116e-10
LOC107051323	998.265	-1.07023	0.155007	-6.90436	5.04291e-12	1.47241e-10
RPP14	46.9709	-2.49472	0.362681	-6.87855	6.04654e-12	1.75014e-10
PLA2G3	87.9304	-1.68178	0.24493	-6.86637	6.5858e-12	1.89964e-10
INPP1	382.499	-1.53374	0.22481	-6.82238	8.95417e-12	2.55928e-10
LOC112530430	113.829	-2.32111	0.340546	-6.81583	9.37192e-12	2.66645e-10
CSPG5	1719.14	-1.31484	0.193008	-6.81238	9.59942e-12	2.7219e-10
LOC107051359	117.015	-2.18832	0.322597	-6.78344	1.17346e-11	3.29377e-10
FLRT1	193.832	-1.54093	0.228791	-6.73509	1.63832e-11	4.50025e-10
PNKP	211.879	-1.16308	0.173371	-6.70861	1.96481e-11	5.3706e-10
BTBD19	211.672	-1.85904	0.278266	-6.68078	2.37677e-11	6.44389e-10
ATP5G3	2399.28	-1.06538	0.159753	-6.6689	2.57723e-11	6.96477e-10
DNAJC5G	154.994	-1.48918	0.223367	-6.66698	2.61124e-11	7.0453e-10
SHD	61.6492	-2.84126	0.426785	-6.65736	2.78785e-11	7.48551e-10
PPCS	636.3	-1.12197	0.168526	-6.65752	2.78489e-11	7.48551e-10
LOC426355	206.746	-1.29534	0.194839	-6.64824	2.96612e-11	7.95138e-10
RCCD1	227.338	-1.59009	0.239535	-6.63823	3.1747e-11	8.4969e-10
TAPBP	1116.08	-1.63057	0.245779	-6.63432	3.26005e-11	8.71138e-10
PTPRN	9206.58	-1.10816	0.168156	-6.59007	4.39607e-11	1.16723e-09
LOC112531805	164.309	-1.19453	0.181354	-6.5867	4.49716e-11	1.19029e-09
LOC107050901	503.411	-1.75994	0.268364	-6.55803	5.45222e-11	1.42055e-09
IL6R	250.825	-1.09266	0.16664	-6.55697	5.49111e-11	1.42846e-09
GHDC	515.423	-1.06212	0.162413	-6.5396	6.1683e-11	1.59716e-09
PIGY	1741.64	-1.08161	0.166113	-6.51128	7.45137e-11	1.91749e-09
GLIS2	605.359	-1.01455	0.155963	-6.50505	7.76701e-11	1.99258e-09
MRPL43	439.12	-1.66113	0.255788	-6.49418	8.34875e-11	2.13526e-09
SLC35F6	127.032	-1.52145	0.234499	-6.48808	8.69378e-11	2.21533e-09
HDDC3	203.061	-1.43422	0.221325	-6.48018	9.16138e-11	2.32529e-09
RRP8	150.103	-1.43173	0.221055	-6.47683	9.36725e-11	2.37034e-09
SDHAF3	231.769	-1.01461	0.156853	-6.46854	9.8955e-11	2.50022e-09
LOC107050771	143.777	-1.54475	0.239164	-6.45898	1.05409e-10	2.65527e-09
RTN4RL2	113.564	-1.93076	0.299296	-6.45102	1.111e-10	2.7902e-09
DBNDD1	1253.15	-1.04794	0.162491	-6.44922	1.12425e-10	2.81924e-09
LOC112530953	187.415	-1.37454	0.213154	-6.44858	1.12904e-10	2.82701e-09
SRA1	358.196	-1.08757	0.168738	-6.44532	1.15359e-10	2.87984e-09
ACP5	137.953	-1.61061	0.250248	-6.43606	1.22614e-10	3.05183e-09
MVD	1177.25	-1.07998	0.167842	-6.43452	1.23862e-10	3.07829e-09
TIMM10	200.202	-1.75601	0.273197	-6.42764	1.29596e-10	3.21603e-09
RHEB	188.05	-2.00087	0.311379	-6.42582	1.31157e-10	3.24904e-09
GNMT	682.55	-1.29026	0.20109	-6.41633	1.39601e-10	3.43876e-09
ANKLE1	134.796	-1.56573	0.244367	-6.40727	1.48145e-10	3.64385e-09
ZC3H10	327.076	-1.34045	0.209641	-6.39403	1.61565e-10	3.96226e-09
SYNGR2	1387.25	-1.07935	0.168833	-6.39298	1.62682e-10	3.9838e-09
PTRHD1	164.846	-2.17029	0.340429	-6.37517	1.8276e-10	4.44289e-09
CHST7	162.946	-1.77065	0.278217	-6.36426	1.9623e-10	4.75651e-09
CCDC102A	317.627	-1.01801	0.160464	-6.34415	2.23651e-10	5.40548e-09
LOC112530930	189.713	-1.41263	0.22282	-6.33978	2.3009e-10	5.54584e-09
LRRIQ1	108.842	2.34348	0.369648	6.33976	2.30122e-10	5.54584e-09
BCKDHA	2074.27	-1.03008	0.162767	-6.32855	2.47468e-10	5.95528e-09
VSTM2B	695.461	-1.05969	0.168095	-6.30413	2.89825e-10	6.92471e-09
LOC112532802	179.448	-1.42977	0.226894	-6.30152	2.94743e-10	7.01212e-09
COQ4	2526.94	-1.03346	0.164435	-6.28491	3.28035e-10	7.74895e-09
LOC112530189	239.528	-1.17966	0.188659	-6.25286	4.02992e-10	9.45276e-09
SSTR4	485.2	-1.06008	0.169942	-6.2379	4.43487e-10	1.0359e-08
TAF6	1213.48	-1.00783	0.161821	-6.22804	4.72292e-10	1.10164e-08
CCDC9	308.467	-1.48951	0.239652	-6.21531	5.12235e-10	1.19111e-08
OSTN	218.199	5.9151	0.951882	6.21411	5.16155e-10	1.19726e-08
NDUFAF8	192.468	-1.47332	0.237946	-6.19185	5.94634e-10	1.37548e-08
LOC100857622	796.351	-1.11948	0.181119	-6.18092	6.37306e-10	1.47012e-08
MRPL41	380.127	-1.32892	0.215093	-6.17838	6.47618e-10	1.48979e-08
TESC	694.229	-1.11417	0.18033	-6.17849	6.47192e-10	1.48979e-08
SRXN1	388.003	-1.21643	0.196913	-6.1775	6.51252e-10	1.49609e-08
LOC107052080	174.829	-1.03971	0.168387	-6.17454	6.6356e-10	1.52227e-08
PAXX	184.927	-1.05818	0.172011	-6.15184	7.65883e-10	1.7498e-08
SFT2D3	107.484	-1.45344	0.236886	-6.13558	8.48466e-10	1.92658e-08
SHE	617.14	-1.29586	0.211518	-6.12645	8.98596e-10	2.03078e-08
GDPGP1	106.974	-1.69438	0.276853	-6.12013	9.35017e-10	2.10738e-08
NFKBIE	449.692	-1.25843	0.205712	-6.11743	9.50993e-10	2.13188e-08
LOC112531802	86.3617	-1.8063	0.29605	-6.10135	1.05173e-09	2.34512e-08
LOC107049569	396.461	-1.33647	0.219871	-6.07843	1.21366e-09	2.6954e-08
CIART	99.8541	-1.80491	0.296955	-6.07807	1.2164e-09	2.69789e-08
LOC107049580	987.908	-1.8828	0.310888	-6.05619	1.39385e-09	3.06702e-08
FLNA_1	991.047	-1.24735	0.205977	-6.05576	1.3976e-09	3.07122e-08
PTPRCAPL	97.1365	-1.98438	0.327909	-6.05161	1.43403e-09	3.14715e-08
LOC107052489	315.16	-1.21257	0.200695	-6.04184	1.5237e-09	3.33516e-08
LOC112532692	215.063	-1.25158	0.207312	-6.03719	1.56823e-09	3.42815e-08
IGFBP4	778.884	-1.06718	0.177366	-6.01686	1.77836e-09	3.87734e-08
NCAN	4408.65	-1.02759	0.171899	-5.9779	2.26039e-09	4.88368e-08
ROMO1	631.55	-1.31384	0.220246	-5.96534	2.4412e-09	5.2675e-08
CYB561D2	468.081	-1.0015	0.167983	-5.96189	2.4934e-09	5.36627e-08
C8H1orf52	317.05	-1.07048	0.1805	-5.93061	3.01806e-09	6.42917e-08
MT3	758.461	-1.29382	0.219278	-5.90035	3.62733e-09	7.69758e-08
LOC112530201	515.628	-1.36843	0.231954	-5.8996	3.64379e-09	7.71291e-08
ILVBL	965.041	-1.26853	0.215149	-5.89605	3.72296e-09	7.86058e-08
LOC112531131	109.739	-1.84261	0.312727	-5.89207	3.81383e-09	8.03212e-08
FAM43A	3110.71	-1.64067	0.279869	-5.86227	4.56576e-09	9.46065e-08
ID1	651.916	-1.58665	0.270716	-5.86092	4.60304e-09	9.52606e-08
LOC112533498	166.71	-1.55623	0.265557	-5.86027	4.62105e-09	9.5515e-08
SLC25A34	273.149	-2.291	0.391137	-5.85729	4.70494e-09	9.71288e-08
LOC112529922	230.472	-1.46128	0.25021	-5.84021	5.21361e-09	1.07232e-07
LOC112531359	537.538	-1.27347	0.218352	-5.8322	5.47021e-09	1.11958e-07
LOC112529978	44.4869	-2.75141	0.472897	-5.81821	5.94813e-09	1.20851e-07
NICN1	637.458	-1.00702	0.173239	-5.81288	6.14072e-09	1.24461e-07
LOC112533599	167467	-1.72917	0.297535	-5.81167	6.1854e-09	1.25215e-07
AVPI1	80.406	-2.6163	0.453013	-5.77532	7.68073e-09	1.53624e-07
LOC107049457	117.928	-1.65155	0.286616	-5.76222	8.30132e-09	1.64656e-07
LOC107054139	101.853	-1.38105	0.240006	-5.75422	8.70406e-09	1.7244e-07
TUBA1C	9811.31	-1.31463	0.228491	-5.75353	8.73994e-09	1.72945e-07
DPYSL5L	2745.29	-1.04558	0.182005	-5.7448	9.2032e-09	1.81682e-07
LOC112530974	33.7324	-2.76084	0.480609	-5.74445	9.22179e-09	1.81834e-07
ELP5	121.547	-1.65526	0.288448	-5.7385	9.55199e-09	1.8768e-07
ARF5	721.69	-1.05308	0.183633	-5.73469	9.76915e-09	1.91519e-07
LOC107054452	27.1082	-3.86791	0.677897	-5.70575	1.15831e-08	2.25729e-07
FAM136A	245.012	-1.25412	0.219953	-5.70177	1.18569e-08	2.30259e-07
LOC107051453	80.6587	-2.02815	0.355736	-5.70127	1.1892e-08	2.30671e-07
LOC107050659	263.324	-1.49359	0.262034	-5.69998	1.19822e-08	2.32152e-07
KCNE5	32.8943	-2.81379	0.494275	-5.69276	1.24999e-08	2.41902e-07
LOC112530927	86.143	-1.65459	0.29375	-5.63264	1.7747e-08	3.35286e-07
PSRC1	702.316	-1.03099	0.183933	-5.60523	2.0798e-08	3.88966e-07
LOC112530169	102.136	-1.41698	0.253007	-5.60056	2.1366e-08	3.98252e-07
ACYP1	2955.46	-1.36688	0.244659	-5.58689	2.31178e-08	4.28039e-07
LOC107051618	37.5379	-2.41229	0.434513	-5.55169	2.82914e-08	5.19797e-07
RAD9A	252.975	-1.18708	0.213977	-5.54771	2.89432e-08	5.30603e-07
PITPNC1L	601.231	-1.02341	0.184874	-5.53571	3.0997e-08	5.64537e-07
SOX12	113.285	-1.31861	0.238324	-5.53284	3.15091e-08	5.72616e-07
LOC100859726	352.381	-1.23913	0.224372	-5.52265	3.33931e-08	6.0357e-07
HYAL3	245.458	-1.0842	0.19667	-5.5128	3.53167e-08	6.35345e-07
FZD9	901.018	-1.00628	0.182679	-5.50847	3.61966e-08	6.50021e-07
TCTA	30.9336	-3.04141	0.552717	-5.50266	3.74109e-08	6.71106e-07
LOC112533596	156.201	-1.68257	0.306373	-5.4919	3.97629e-08	7.11769e-07
MIR125B2	109.459	1.43552	0.262067	5.47768	4.30937e-08	7.68919e-07
CEBPD	146.532	-2.52558	0.462033	-5.46624	4.59687e-08	8.16727e-07
LOC107054419	142.136	-1.31992	0.24232	-5.44699	5.12284e-08	9.03449e-07
LOC101751743	50.051	2.18472	0.402097	5.43331	5.53176e-08	9.65371e-07
PPP1R1A	134.476	-1.65455	0.304837	-5.42766	5.70965e-08	9.95374e-07
LOC101749837	46.9398	-1.93395	0.357462	-5.41022	6.29483e-08	1.09056e-06
LOC112530287	291.988	-1.02801	0.190331	-5.40115	6.62138e-08	1.14121e-06
ACBD4	524.822	-1.21624	0.225416	-5.39554	6.83173e-08	1.17625e-06
LOC107049672	559.116	-1.08159	0.200995	-5.38116	7.40057e-08	1.26507e-06
LOC112530973	49.8205	-1.87974	0.349702	-5.37526	7.64736e-08	1.30458e-06
LOC112531893	92.3749	-2.23734	0.418376	-5.34768	8.90909e-08	1.50142e-06
FZD2	224.917	-1.43488	0.268397	-5.34612	8.98604e-08	1.50982e-06
SGCA	208.082	-1.04091	0.19508	-5.33581	9.51209e-08	1.5918e-06
LOC101750445	142.243	-1.26375	0.237149	-5.32893	9.87947e-08	1.64668e-06
LOC101750513	770.864	-1.16359	0.218352	-5.32895	9.87808e-08	1.64668e-06
LOC101748650	17.7756	-7.40557	1.39544	-5.30698	1.11459e-07	1.84488e-06
LOC112533601	6033.53	-1.65129	0.311603	-5.29935	1.16218e-07	1.91793e-06
NPS	99.1313	-2.94432	0.556751	-5.28841	1.23387e-07	2.02823e-06
LOC107049461	61.8662	-2.46891	0.467891	-5.27667	1.31551e-07	2.14704e-06
LOC107055190	37.8486	-2.43442	0.465373	-5.23111	1.68499e-07	2.70067e-06
LOC112531323	119.205	-1.6526	0.316179	-5.22678	1.72488e-07	2.75931e-06
CD44	378.617	1.03469	0.199135	5.19595	2.0368e-07	3.21822e-06
C1orf226	110.045	-1.13108	0.217835	-5.19238	2.07625e-07	3.27745e-06
GPRIN1	190.223	-1.51613	0.292627	-5.18111	2.20569e-07	3.47849e-06
LOC112530990	342.329	-1.31065	0.253164	-5.1771	2.25364e-07	3.55077e-06
CFD	888.651	-1.21682	0.235265	-5.17212	2.31453e-07	3.64326e-06
MDK	1016.84	-1.40264	0.271675	-5.16294	2.43106e-07	3.81948e-06
BBS1	63.6008	-1.40121	0.273111	-5.13056	2.88882e-07	4.4922e-06
LOC112533566	227.246	-1.12857	0.220352	-5.12166	3.0286e-07	4.70081e-06
KPTN	625.524	-1.11888	0.219309	-5.10186	3.36324e-07	5.20569e-06
LOC107049412	24.1174	-2.56573	0.50299	-5.10096	3.3793e-07	5.22571e-06
CHRD	243.36	-1.03608	0.203481	-5.09177	3.54735e-07	5.45528e-06
SEMA3BL	646.843	-1.13674	0.223349	-5.08954	3.58931e-07	5.50459e-06
GNG11	150.491	-1.54349	0.303569	-5.08449	3.6862e-07	5.64801e-06
GLMP	237.995	-1.0643	0.209392	-5.0828	3.71906e-07	5.68792e-06
LOC107050732	259.815	-1.04268	0.205307	-5.07864	3.80139e-07	5.79789e-06
BRK1	316.676	-1.518	0.299178	-5.07391	3.89725e-07	5.93869e-06
MIR135A2	51.9995	2.00967	0.396463	5.06901	3.99895e-07	6.08811e-06
PCDHA12	92.1327	-1.54187	0.304238	-5.06798	4.02063e-07	6.10997e-06
UBTD1	106.678	-2.00099	0.394928	-5.06673	4.04715e-07	6.13909e-06
CCNO	85.8519	-1.8827	0.373943	-5.03472	4.78551e-07	7.20026e-06
UBE2L6	75.1111	-1.70304	0.3388	-5.02669	4.99016e-07	7.45445e-06
LOC107051310	254.065	-1.06011	0.212391	-4.99132	5.99689e-07	8.87891e-06
FAM212A	27.7197	-3.32286	0.668501	-4.97062	6.67397e-07	9.78596e-06
OCLN	170.255	-1.13135	0.227639	-4.96995	6.69712e-07	9.81127e-06
PTPMT1	193.295	-1.42252	0.287458	-4.94862	7.47399e-07	1.08353e-05
LOC107050789	75.314	-2.19653	0.444712	-4.93921	7.84379e-07	1.13223e-05
NUDT8	187.587	-1.4925	0.302449	-4.93473	8.02612e-07	1.15456e-05
CEBPB	213.637	-1.06214	0.215333	-4.93255	8.11649e-07	1.16555e-05
KIAA1257	159.544	1.17572	0.23847	4.93024	8.21288e-07	1.17737e-05
SEMA6C	202.281	-1.34607	0.273167	-4.92765	8.32263e-07	1.19208e-05
LOC107051108	380.749	-1.03362	0.210147	-4.91853	8.71965e-07	1.24361e-05
ACHE	8849.58	-1.15949	0.236629	-4.90004	9.58158e-07	1.36421e-05
FGFR4	354.006	-1.07106	0.219248	-4.88517	1.03339e-06	1.46136e-05
TINAGL1	695.919	-1.21893	0.249683	-4.88191	1.05062e-06	1.48071e-05
GPR17	1137	1.07853	0.221166	4.87655	1.07959e-06	1.5177e-05
STAP2	158.072	-1.64472	0.337549	-4.87252	1.10181e-06	1.54588e-05
DEUP1	345.488	1.26286	0.259185	4.87242	1.10242e-06	1.54588e-05
DYDC1	247.646	2.06498	0.424084	4.86928	1.12005e-06	1.56825e-05
SPTBN2	4367.5	-1.11565	0.229184	-4.86791	1.12786e-06	1.57626e-05
IRX3	216.172	-1.32774	0.27324	-4.85926	1.17827e-06	1.6426e-05
BLB1	546.891	-2.08711	0.434909	-4.79896	1.59488e-06	2.18688e-05
BGLAP	599.765	-1.55603	0.324286	-4.79834	1.5999e-06	2.19195e-05
PDF	113.671	-1.0244	0.213651	-4.79476	1.62871e-06	2.22777e-05
TNFRSF14	109.908	-1.60881	0.337252	-4.77035	1.83903e-06	2.49502e-05
LOC107050412	159.435	-1.45407	0.305227	-4.7639	1.89883e-06	2.5678e-05
MUS81	164.693	-1.04052	0.218477	-4.76261	1.91105e-06	2.58094e-05
PENK	2556.62	-2.15025	0.451612	-4.76128	1.92367e-06	2.59508e-05
LIPE	129.237	-1.43674	0.302097	-4.75589	1.97578e-06	2.66109e-05
MARVELD1	254.158	-1.18506	0.252367	-4.69577	2.6561e-06	3.49562e-05
LOC107053353	731.826	-1.12594	0.240576	-4.68018	2.86628e-06	3.75744e-05
LOC107057197	82.5791	-1.50453	0.322237	-4.66903	3.02631e-06	3.94246e-05
DPH2	157.06	-1.06178	0.227444	-4.66832	3.03667e-06	3.95288e-05
INO80E	459.878	-1.01176	0.216753	-4.66782	3.04418e-06	3.95648e-05
AKAP14	51.506	1.57785	0.338039	4.66765	3.04663e-06	3.95659e-05
RSPH1	208.731	1.49743	0.321277	4.66088	3.14864e-06	4.06065e-05
RPRML_1	123.985	-2.43344	0.522527	-4.65706	3.20764e-06	4.13355e-05
CAMKV	1620.78	-1.17297	0.252796	-4.63999	3.48432e-06	4.45913e-05
CAPSL	106.73	1.71042	0.368877	4.63683	3.53794e-06	4.51969e-05
IRX6	61.5204	-2.27146	0.490849	-4.62762	3.69897e-06	4.71217e-05
LOC112531360	198.677	-1.19395	0.258331	-4.6218	3.80429e-06	4.83159e-05
LOC112530289	121.648	-1.46775	0.318123	-4.61379	3.95393e-06	5.00641e-05
CCDC78	56.694	2.39376	0.519712	4.60594	4.10607e-06	5.18104e-05
TRPT1	98.6864	-1.53976	0.334779	-4.59932	4.23878e-06	5.3267e-05
COL9A2	69.4058	-2.2852	0.497376	-4.59451	4.33765e-06	5.43538e-05
CD164L2	189.58	-1.3107	0.285838	-4.58546	4.52989e-06	5.65424e-05
IFI27L2	413.947	-1.66871	0.364811	-4.57418	4.7809e-06	5.94534e-05
LOC107051255	176.866	-1.54831	0.340621	-4.54555	5.47918e-06	6.73842e-05
CATH3	126.565	-1.91535	0.422388	-4.53458	5.77177e-06	7.07222e-05
GPAA1	86.8651	-1.29008	0.284927	-4.52776	5.96134e-06	7.2778e-05
LOC107051077	44.819	-2.17321	0.480157	-4.52604	6.00979e-06	7.3316e-05
LOC107049265	39.1369	-5.67364	1.25373	-4.52539	6.02838e-06	7.34891e-05
HINT2Z	81.1342	-1.16648	0.258148	-4.51863	6.22424e-06	7.58213e-05
WNT1	164.08	-1.00572	0.222642	-4.5172	6.26626e-06	7.62776e-05
APOA5	100.526	-1.4332	0.317637	-4.51205	6.42029e-06	7.79253e-05
CILP2	34.6957	-1.86883	0.415201	-4.50102	6.76274e-06	8.17254e-05
LOC100859284	141.408	-1.21313	0.269894	-4.49483	6.9626e-06	8.40191e-05
LOC100858814	179.881	-1.14369	0.254593	-4.49224	7.04778e-06	8.4863e-05
AMY2A	1828.49	1.50584	0.336378	4.47664	7.58284e-06	9.07171e-05
LOC100858796	421.806	-1.10413	0.247486	-4.46139	8.14304e-06	9.68639e-05
CCDC173	1217.69	1.10399	0.248233	4.4474	8.69163e-06	0.000102877
MRPL55	207.928	-1.05704	0.237919	-4.44284	8.8778e-06	0.000104857
EVPL	132.461	-1.06387	0.23947	-4.4426	8.88767e-06	0.0001049
URAH	95.646	-1.07661	0.242651	-4.43685	9.12836e-06	0.000107286
SSH3	401.93	-1.20248	0.271049	-4.4364	9.14755e-06	0.00010736
RENBP	83.4467	-1.21892	0.275248	-4.42844	9.49181e-06	0.000110933
RPRML	23.0523	-3.67597	0.830113	-4.42828	9.49869e-06	0.000110935
SCO2	259.992	-1.20017	0.271231	-4.42489	9.64896e-06	0.000112533
CDKN1C	472.156	-1.50226	0.33995	-4.41906	9.91319e-06	0.000115132
IER5	234.104	-1.06397	0.241027	-4.41432	1.01329e-05	0.000117521
LOC112533431	92.6761	-1.28293	0.292154	-4.39126	1.12693e-05	0.00012962
ARL2	21.2399	-2.28817	0.522493	-4.37933	1.19047e-05	0.000136437
YPEL4	209.02	-1.07282	0.245344	-4.3727	1.22719e-05	0.000139775
LOC101749846	714.863	-1.02676	0.236	-4.3507	1.35705e-05	0.000153033
LOC107049411	88.2238	-1.52366	0.350266	-4.35002	1.36126e-05	0.000153404
SRRD	213.604	-1.05494	0.242661	-4.34739	1.37765e-05	0.000154937
LOC112531249	135.327	-1.15084	0.264993	-4.34289	1.40622e-05	0.000157938
ZBTB45	208.739	-1.17354	0.270839	-4.33299	1.471e-05	0.000164438
ELOF1	146.704	-1.11535	0.258597	-4.31309	1.60988e-05	0.000178767
OPN2SW	20.5172	-2.90392	0.67469	-4.30408	1.67684e-05	0.000185095
FIBCD1	601.606	-1.22896	0.286574	-4.28848	1.79902e-05	0.000197149
PPDPF	1472.04	-1.02274	0.239037	-4.27858	1.88093e-05	0.00020545
CYHR1	109.531	-1.04103	0.243565	-4.27414	1.91878e-05	0.000209174
QPRT	147.598	-1.52413	0.35736	-4.26497	1.99931e-05	0.000217527
CCDC112	96.6259	1.01508	0.238472	4.25659	2.07565e-05	0.000224855
SETD4	226.012	1.00249	0.23628	4.24282	2.20732e-05	0.000237376
CENPN	128.261	1.99816	0.471511	4.23778	2.25739e-05	0.000241981
DMRTA2	23.3504	-6.51857	1.5386	-4.2367	2.26831e-05	0.00024284
ISYNA1	2411.05	-1.36939	0.323555	-4.23231	2.31303e-05	0.000246995
CFAP54	257.581	1.06512	0.252084	4.22526	2.38667e-05	0.0002534
PRSS57	71.4454	-1.90766	0.452698	-4.21398	2.50908e-05	0.000264881
SP7	28.1695	-2.45558	0.583711	-4.20685	2.5896e-05	0.000271493
LOC107054849	133.499	-1.32507	0.315493	-4.20001	2.66899e-05	0.000278827
PRR7	247.524	-1.0284	0.245112	-4.19564	2.72106e-05	0.000283851
LOC107050975	693.836	-1.19059	0.28488	-4.17926	2.9246e-05	0.000302438
NPPC_1	219.951	-5.10952	1.22447	-4.17286	3.008e-05	0.000310678
GEMIN7	48.5186	-1.78509	0.428018	-4.1706	3.03796e-05	0.000313385
GTPBP3	200.071	-1.11746	0.268123	-4.16771	3.07669e-05	0.000316988
LOC107049647	177.991	-1.00215	0.240718	-4.16317	3.1386e-05	0.000321384
CTU1	39.942	-1.52501	0.366943	-4.15598	3.2389e-05	0.000330439
ANGPT4	2531.59	-1.08067	0.260119	-4.15454	3.25948e-05	0.000332132
LSM10	55.5223	-1.44836	0.350106	-4.13692	3.52006e-05	0.000355003
LOC107053374	66.9781	1.16117	0.280772	4.13561	3.54006e-05	0.000356589
LOC101749484	48.6987	-2.09469	0.506693	-4.13404	3.5644e-05	0.000358825
PCBD2	245.576	-1.00298	0.243241	-4.12338	3.73351e-05	0.000374046
REEP4	141.716	-1.08024	0.26243	-4.1163	3.84999e-05	0.000384331
CITED2	321.771	-1.16175	0.28226	-4.11589	3.85695e-05	0.000384796
TMEM158	204.7	-2.14426	0.523465	-4.09628	4.19846e-05	0.00041564
ADRA2B	98.1381	-1.48222	0.361985	-4.0947	4.22714e-05	0.000417984
C1QTNF5	220.578	-1.47537	0.36067	-4.09064	4.30182e-05	0.000424614
LOC107054377	30.7469	-1.96999	0.481789	-4.08892	4.33393e-05	0.000427531
FIGLA	49.5804	-2.02055	0.494732	-4.08413	4.42415e-05	0.000435658
LOC425795	161.302	-1.43406	0.351159	-4.08378	4.43095e-05	0.000436072
LOC107051605	92.2324	-1.13043	0.277134	-4.07899	4.52321e-05	0.000443553
HOXA5	95.7886	6.10124	1.49746	4.0744	4.61327e-05	0.000451242
LOC112529982	106.794	-1.01838	0.25009	-4.07206	4.65986e-05	0.000455113
S100A16	63.8302	-1.36209	0.335207	-4.06344	4.83556e-05	0.000470896
SMC2	18.4443	2.66078	0.655411	4.05971	4.9134e-05	0.000477363
TAP1	404.015	-1.25393	0.310461	-4.03894	5.36938e-05	0.000517151
LOC112530228	11.2767	-4.29875	1.06515	-4.03581	5.44144e-05	0.000523488
MYOC	1014.3	-1.24126	0.307639	-4.03481	5.46458e-05	0.000525412
LOC112530104	79.0863	-1.30794	0.324255	-4.03368	5.49106e-05	0.000527654
SNRPD1	230.515	-1.28831	0.319553	-4.03159	5.53996e-05	0.000531436
DRC7	82.4624	1.13263	0.281184	4.02806	5.62384e-05	0.000537937
SNTA1	348.196	-1.62451	0.404173	-4.01934	5.83619e-05	0.00055507
LOC107051468	91.9323	-1.3913	0.346658	-4.01347	5.98329e-05	0.000568412
INSM2	76.6707	-1.79093	0.446456	-4.01143	6.0352e-05	0.000572042
LOC107052028	41.1397	-1.91834	0.478432	-4.00965	6.08091e-05	0.000576048
SLC26A9	14.7204	2.43191	0.607598	4.0025	6.26762e-05	0.000593212
LOC101749287	2038.89	-1.09738	0.274448	-3.99849	6.3749e-05	0.000602191
LOC107049267	35.6467	-1.65429	0.415376	-3.98263	6.81554e-05	0.000640554
LRRC25	94.3126	-1.04624	0.263148	-3.97587	7.01217e-05	0.000656816
FIBIN	245.096	-1.41574	0.356347	-3.97292	7.09964e-05	0.000663149
GLIPR1L	681.435	1.12892	0.284681	3.96554	7.32305e-05	0.000680592
REM1	75.8967	-1.39732	0.353246	-3.95566	7.63223e-05	0.000705162
SST	1951.1	-1.35918	0.343607	-3.95561	7.63387e-05	0.000705162
POC5	110.616	1.0974	0.277625	3.95281	7.72388e-05	0.000712295
LOC100858253	17.0263	-2.31599	0.586392	-3.94955	7.82978e-05	0.000721264
LOC101747522	15.2311	-3.36639	0.855096	-3.93686	8.25547e-05	0.000755892
KCNE2	75.3241	-1.1434	0.290582	-3.93485	8.32484e-05	0.000761738
LOC107054813	120.284	-1.04063	0.264741	-3.93074	8.46853e-05	0.000771593
LOC107051264	169.697	-1.06844	0.27235	-3.92305	8.74356e-05	0.000793621
PRLHR2	144.671	-1.49054	0.379986	-3.92262	8.75902e-05	0.000794592
LOC112532132	44.7472	-1.47837	0.376994	-3.92148	8.80077e-05	0.000797513
PRRT1B	38.8134	-1.51694	0.386989	-3.91986	8.86013e-05	0.000801587
CBLN4	714.738	-1.18579	0.302994	-3.91358	9.09375e-05	0.000820501
LOC101748436	30.0068	-1.92635	0.492635	-3.91031	9.21783e-05	0.000830351
NGFR	305.709	-1.94855	0.498733	-3.907	9.34507e-05	0.000840453
GDF15	36.0518	-1.68513	0.431563	-3.90471	9.43396e-05	0.000847534
SLA2	122.957	-1.01243	0.259882	-3.89574	9.79011e-05	0.000876231
F13A1	162.378	1.89158	0.486068	3.89159	9.95901e-05	0.000888016
LRRC18	161.087	1.12528	0.290159	3.87813	0.000105261	0.000934284
LOC112532385	21.2041	-3.35206	0.864945	-3.87546	0.000106422	0.000943392
HOXB7	187.415	1.23463	0.318768	3.87312	0.000107452	0.000952015
SNTB2	175.811	-1.23185	0.318169	-3.87167	0.000108091	0.000956662
LOC112530337	50.5245	-1.29486	0.336342	-3.84984	0.000118195	0.00103242
LOC107054798	460.67	-1.08642	0.282191	-3.84994	0.000118147	0.00103242
LOC112533508	18.1495	-2.37615	0.618033	-3.84469	0.000120704	0.00104939
LOC100859484	20.3957	-2.03924	0.530482	-3.84412	0.000120987	0.0010513
LOC112532889	16.2728	-2.66186	0.693679	-3.8373	0.000124393	0.00107866
LCP2	120.398	1.33353	0.350065	3.80937	0.00013932	0.00119383
LOC101749214	284.044	1.56537	0.412103	3.7985	0.000145572	0.00124295
PP2D1	38.389	1.73648	0.457547	3.79519	0.000147528	0.00125708
LOC107053843	98.3407	1.29503	0.341292	3.79451	0.000147938	0.00125993
CCDC60	76.2274	1.514	0.399838	3.78655	0.000152755	0.00129304
HIC1	554.982	-1.07658	0.28436	-3.78598	0.000153105	0.00129534
SH2D5	465.503	-1.17254	0.310435	-3.77709	0.000158672	0.00133837
LRRC20	106.415	-1.05035	0.278786	-3.7676	0.000164824	0.00138607
CFP	164.315	-1.58033	0.421143	-3.75247	0.000175098	0.00146577
LOC107054467	79.9645	-1.10838	0.295533	-3.75045	0.000176519	0.00147402
LRRCC1	127.226	1.0015	0.267416	3.74508	0.000180335	0.00150139
HAPLN4	6422.42	-1.17672	0.314539	-3.74111	0.000183209	0.00152076
SYTL1	104.24	-1.37309	0.367446	-3.73685	0.000186342	0.0015437
LOC112533507	40.8418	-1.91408	0.512279	-3.7364	0.000186677	0.00154571
LOC107050390	8.22893	-3.80446	1.01847	-3.73546	0.000187371	0.00155037
LOC112529957	123.336	-1.6116	0.431669	-3.73341	0.000188902	0.00155968
LOC112531627	25.6149	1.57885	0.422969	3.73279	0.000189372	0.0015626
GPX1	2539.65	-1.1158	0.298978	-3.73205	0.000189927	0.00156563
CKS1B	108.776	-1.06294	0.284922	-3.73064	0.000190996	0.00157345
NPM2	65.8185	-1.56472	0.420364	-3.7223	0.000197417	0.00162177
CCK	1137.07	-1.86671	0.501533	-3.722	0.000197653	0.00162289
EVA1B	86.8367	-1.20994	0.32565	-3.71547	0.000202829	0.00166051
LOC101748032	41.6638	-1.83587	0.495976	-3.70154	0.000214299	0.00174161
ADCYAP1	1236.6	-1.08138	0.293747	-3.68134	0.000232014	0.00186831
CXorf21	154.954	1.04466	0.283993	3.67846	0.000234651	0.0018859
FOXL2	133.476	-1.00189	0.272453	-3.6773	0.000235714	0.00189335
LOC112532987	31.6876	-1.45609	0.396209	-3.67505	0.000237801	0.00190846
MIR1698-1	65.8027	-1.1828	0.322014	-3.67313	0.000239601	0.00192172
ABCA9	152.275	-1.62932	0.446159	-3.65188	0.000260331	0.00207235
LOC107055390	122.891	-1.45217	0.397778	-3.65071	0.000261516	0.00208079
LOC112532064	9.67362	-4.17159	1.14286	-3.65014	0.0002621	0.00208345
LOC112531425	474.24	-1.05997	0.291426	-3.63718	0.000275641	0.00217967
LOC112533332	36.7084	1.49486	0.412506	3.62386	0.000290242	0.0022908
CFAP221	67.0518	1.64506	0.453978	3.62365	0.000290472	0.00229153
LOC112529998	85.3115	-1.03127	0.28475	-3.62166	0.000292718	0.00230273
FOXC1	137.379	-1.55959	0.431231	-3.61661	0.000298491	0.00234262
LOC107051710	113.459	1.139	0.316081	3.6035	0.000313957	0.00245248
ADAMTSL5	221.711	-1.22305	0.339452	-3.60303	0.000314534	0.00245583
SCN9A	491.832	1.25109	0.34823	3.5927	0.000327269	0.00254931
ITIH6	119.392	-1.61301	0.449693	-3.5869	0.000334627	0.00259694
HIST1H2BF	28.9082	-1.74833	0.48779	-3.58417	0.000338147	0.0026206
LOC101751045	136.066	-1.0005	0.279683	-3.57728	0.000347182	0.00268191
LOC107054855	33.4032	-3.26343	0.91255	-3.57616	0.000348675	0.00268847
NOG2	52.9521	-1.3504	0.378345	-3.56924	0.000358022	0.00274659
LOC112533588	204.139	1.08308	0.303476	3.56893	0.000358443	0.00274856
LOC107050215	12.0132	-2.52314	0.707615	-3.5657	0.000362883	0.00278005
LOC101750925	222.91	-1.13797	0.319475	-3.562	0.000368044	0.00281314
RAX	82.4255	-1.10303	0.309795	-3.56051	0.000370129	0.00282648
LOC107055076	52.1111	-1.85003	0.521386	-3.54829	0.000387747	0.00294353
LOC107049581	76.7604	-1.6417	0.462765	-3.54759	0.000388776	0.00295
SCARA3	46.9698	-1.88547	0.531663	-3.54636	0.000390594	0.00296111
LOC112529924	33.5363	-5.04872	1.426	-3.54047	0.000399416	0.00302112
LOC112531714	15.4698	3.65204	1.03151	3.54047	0.000399409	0.00302112
LOC101749222	61.6088	-1.55284	0.439046	-3.53685	0.000404935	0.00305182
LOC112530273	48.4174	-1.13548	0.321078	-3.53648	0.000405503	0.00305471
LOC101748151	122.502	-1.8916	0.536912	-3.52311	0.000426511	0.00317856
POU4F2	36.8667	-1.69903	0.482365	-3.5223	0.000427825	0.00318693
LOC100857615	8.72116	-4.82738	1.37124	-3.52046	0.0004308	0.00320623
HOXC4	31.4399	6.52596	1.8633	3.50237	0.000461131	0.00341524
LOC101749178	28.9845	1.84953	0.529366	3.49387	0.000476073	0.00350414
EMILIN1	165.53	-1.48321	0.425399	-3.48664	0.000489135	0.00359079
TMEM238	37.5008	-1.42511	0.409139	-3.48319	0.000495483	0.00362782
LOC107049467	103.279	-2.30546	0.662926	-3.47771	0.000505725	0.00369633
LOC112531155	19.0605	2.67639	0.770256	3.47468	0.000511467	0.00372688
LOC112530680	23.0304	-2.15021	0.62118	-3.4615	0.000537173	0.00388369
HSD17B1	105.302	-1.04829	0.303197	-3.45745	0.000545313	0.00393063
LOC107054418	210.879	1.3908	0.403386	3.4478	0.000565166	0.00404406
LOC107052153	27.4712	-1.98552	0.57595	-3.44738	0.00056606	0.00404872
HSPB7L	50.1351	-1.24743	0.362283	-3.44324	0.00057478	0.00410231
LOC107052145	247.419	-1.31005	0.380913	-3.43923	0.00058337	0.00415474
AK7	115.801	1.18103	0.344416	3.42907	0.000605644	0.00428414
SPEF2	153.109	1.21502	0.354529	3.42713	0.000609994	0.00430761
B3GAT2	1271.72	-1.02017	0.298415	-3.41862	0.000629403	0.0044241
LOC107052855	34.2412	-1.54414	0.452034	-3.41597	0.000635545	0.00445415
LOC107049971	136.118	-2.1861	0.640129	-3.41509	0.000637619	0.00446681
NPM3	60.6833	-1.18297	0.346583	-3.41322	0.000641992	0.00449389
FEZF2	35.1351	-1.41009	0.413149	-3.41302	0.000642475	0.00449517
OASL	237.648	-1.2973	0.380631	-3.40829	0.000653707	0.00456611
KERA	74.1919	1.15636	0.339715	3.40391	0.000664276	0.00463411
LOC112533178	25.5783	-1.76558	0.518752	-3.40351	0.000665267	0.00463656
OPN3	79.6717	1.64597	0.483621	3.40343	0.000665459	0.00463656
LOC100858360	83.3799	-1.1235	0.330367	-3.40075	0.000672006	0.00467243
S100A6	92.5754	-1.43756	0.423718	-3.39274	0.000691981	0.00479534
LOC107055029	115.366	-1.0427	0.307426	-3.39172	0.000694552	0.00481116
NRSN2	67.6666	-1.67447	0.494059	-3.3892	0.000700961	0.00485354
LAMB1	871.726	-1.04587	0.308841	-3.38643	0.000708077	0.00489673
TNFSF15	82.1737	1.42805	0.421954	3.38438	0.000713397	0.00492943
LOC112530344	26.9321	-1.81805	0.538076	-3.3788	0.000728022	0.00501597
MIR6592	41.3265	-1.36981	0.405534	-3.37779	0.000730715	0.0050283
IFITM3	1706.24	-1.0134	0.300058	-3.37736	0.000731865	0.00503059
GNG13	157.792	-1.12883	0.334354	-3.37617	0.000735033	0.00504761
LOC112533602	685.703	-2.26846	0.672105	-3.37516	0.000737741	0.00505788
STOX1	123.067	1.15048	0.340949	3.37435	0.000739911	0.00507068
BLB2	1231.28	-1.7419	0.516419	-3.37304	0.000743441	0.00509069
LOC107054461	83.3779	-1.10753	0.328396	-3.37253	0.000744818	0.00509804
CCDC170	113.736	1.15104	0.341958	3.36602	0.000762603	0.0052043
LOC107049500	54.5529	-1.34734	0.401083	-3.35925	0.000781547	0.00530707
PMEL	13.321	-1.96113	0.584379	-3.35592	0.00079102	0.00536589
FKBP11	131.354	-1.1736	0.350121	-3.35198	0.000802371	0.00541868
RASSF10	41.7619	-1.87231	0.559064	-3.34901	0.000811002	0.00547033
REC8	38.797	-2.2897	0.686089	-3.33732	0.000845903	0.00568743
LOC101751157	52.8505	1.53707	0.461027	3.334	0.000856062	0.00574642
DNAH5L	379.199	1.33905	0.401984	3.3311	0.000865027	0.0057903
LOC107053119	15.4689	2.5407	0.763154	3.32921	0.000870939	0.0058159
DUSP4	129.616	-1.40928	0.423508	-3.32764	0.000875854	0.00584404
HAS3	64.6867	-1.13456	0.341069	-3.32649	0.000879467	0.00586581
CFAP100	69.853	1.80094	0.543794	3.3118	0.000926967	0.00614825
UBA7	650.529	-1.00615	0.303841	-3.31145	0.000928148	0.00615119
DNAI2	121.972	1.0919	0.329796	3.31085	0.000930138	0.00616193
CNTF	43.091	-1.78017	0.538573	-3.30534	0.000948611	0.0062624
PITX2	122.236	-3.20762	0.972392	-3.29869	0.00097138	0.00639457
C5H11ORF96	532.796	-1.17053	0.355874	-3.28917	0.00100483	0.00659139
LOC101752065	58.1048	-1.72426	0.524712	-3.2861	0.00101583	0.00665573
INSM1	164.697	-1.48823	0.452924	-3.28583	0.00101683	0.00665961
LOC107053813	60.9133	1.57639	0.47994	3.28455	0.00102146	0.00668733
TRDN	124.807	1.52303	0.463856	3.28341	0.00102558	0.00671168
PCDHA7	17.7117	-1.64511	0.501578	-3.27986	0.00103858	0.00678079
SULT1B	50.7917	1.22434	0.373635	3.27683	0.00104981	0.00684344
LOC771069	197.408	-1.03362	0.315574	-3.27536	0.00105528	0.00686909
GATSL3	127.479	-1.07292	0.327638	-3.27471	0.00105771	0.00687879
NMU	99.5398	-2.5193	0.770004	-3.2718	0.00106864	0.00694179
CFAP65	133.469	1.72932	0.52854	3.27189	0.00106833	0.00694179
LOC107056921	118.2	-1.1647	0.356132	-3.27042	0.00107389	0.0069732
LOC101747820	92.1676	-1.20899	0.370099	-3.26667	0.00108821	0.00706066
CCDC153	16.8193	1.51088	0.463638	3.25874	0.00111907	0.00724684
SCARA5	92.5309	-2.07421	0.636732	-3.25758	0.00112365	0.00727368
LOC107050017	88.7758	-1.20345	0.370072	-3.25194	0.00114619	0.00739952
LOC112532436	22.5468	-1.72455	0.532013	-3.24155	0.00118881	0.00763626
SNAI2	51.6936	1.17543	0.3633	3.23543	0.00121461	0.00778104
FOXD2	130.976	-1.92701	0.596626	-3.22985	0.00123855	0.00791315
SIX2	87.1741	-2.51601	0.779141	-3.22921	0.00124132	0.00792479
LOC112531806	38.8116	-1.49696	0.46414	-3.22524	0.00125865	0.00801097
OLFML3	568.11	-1.14602	0.355385	-3.22472	0.00126095	0.00802255
SHISA2	259.304	-1.06891	0.331515	-3.22432	0.00126271	0.00803065
SRGN	73.8554	-1.35903	0.421553	-3.22386	0.00126475	0.00804054
LOC419335	289.836	-1.02511	0.318229	-3.22129	0.00127615	0.00810835
MIR2954	16.6714	-2.1246	0.660235	-3.21794	0.00129116	0.00818668
CFAP52	186.411	1.09884	0.341717	3.21566	0.00130146	0.00823948
SAXO2	57.8709	1.06234	0.330713	3.21227	0.0013169	0.00831826
VWA3B	36.1564	1.69074	0.526384	3.212	0.00131817	0.00831999
LOC107056111	11.1196	2.32752	0.725766	3.20698	0.00134135	0.00844716
FOXL1	21.6425	-2.25826	0.704961	-3.20338	0.00135824	0.00852346
LOC107049250	44.7761	-1.6908	0.529479	-3.19333	0.00140644	0.00878418
LOC107052205	49.3333	-1.28757	0.40376	-3.18895	0.0014279	0.0089116
TRIM54	27.2343	-1.66058	0.521016	-3.1872	0.00143658	0.00895084
LOC107054300	26.0952	1.99843	0.627454	3.18498	0.00144763	0.00899123
LOC107049666	44.0832	-1.37672	0.432343	-3.18432	0.00145092	0.00900814
HOXB4	84.3233	4.30754	1.35602	3.17662	0.00149003	0.00922008
MYO1A	67.8621	-1.61348	0.507974	-3.1763	0.00149166	0.0092254
LOC112532684	19.8026	-1.69998	0.536037	-3.17139	0.00151709	0.00935634
LOC428702	82.176	-1.93419	0.611079	-3.1652	0.00154975	0.00952369
MXD3_1	24.7194	-2.1808	0.690002	-3.16057	0.00157458	0.00965386
CNGA4	166.745	-1.26752	0.401506	-3.1569	0.00159455	0.00974054
COL1A1	718.418	-1.12034	0.355436	-3.15202	0.00162142	0.00987218
LOC415312	430.431	1.10552	0.350926	3.15028	0.00163115	0.00992778
PRR15	38.2838	-1.84929	0.588992	-3.13975	0.00169095	0.0102469
LOC100859819	30.6124	-1.74814	0.557747	-3.13428	0.00172275	0.0104028
NRN1L	161.589	-1.51027	0.481859	-3.13426	0.00172289	0.0104028
PLA2G4EL2	26.7687	1.78866	0.572058	3.12672	0.0017677	0.0106196
SEMA3DL	63.7266	-1.13423	0.363578	-3.11964	0.00181074	0.0108352
LOC107053127	9.98857	-2.82073	0.909242	-3.10229	0.00192032	0.011393
SIX1	103.815	-1.84962	0.59634	-3.10162	0.00192462	0.0114144
ZAR1	22.4879	-2.05272	0.662559	-3.09817	0.00194721	0.0115175
SMC1B	38.2655	1.29533	0.418843	3.09264	0.00198385	0.011691
GALR1	46.7572	-1.71255	0.554472	-3.08862	0.0020109	0.0118337
LRTOMT	108.948	-1.01493	0.328715	-3.08758	0.00201796	0.0118627
LOC107050518	89.0578	-1.31808	0.426991	-3.08691	0.00202251	0.0118839
LOC424918	207.099	-1.20427	0.390132	-3.08684	0.00202299	0.0118839
LOC107053484	27.9506	1.22286	0.396494	3.08417	0.00204118	0.0119823
ASB16	26.9533	-1.67638	0.544408	-3.07928	0.00207502	0.0121256
RIPPLY2	82.5834	-1.36727	0.444258	-3.07766	0.00208631	0.0121831
MROH2BL22	10.8223	2.29405	0.745755	3.07615	0.00209692	0.0122364
NKX1-2	10.9347	-2.88849	0.940094	-3.07256	0.00212234	0.0123588
LOC112530548	8.39963	-3.3112	1.07804	-3.0715	0.00212984	0.0123853
LOC101752086	137.778	1.1248	0.366274	3.07093	0.0021339	0.0124003
LOC101748916	399.422	1.15543	0.376529	3.06864	0.00215034	0.0124784
LOC107049204	52.8586	-3.27836	1.0716	-3.05932	0.00221838	0.0128153
FRMPD2	137.331	1.31209	0.429018	3.05835	0.0022256	0.0128526
F2RL1	8.50451	3.47589	1.13683	3.05753	0.0022317	0.0128789
LOC107050595	93.1764	-1.033	0.338069	-3.05559	0.00224621	0.0129314
PNPLA1	39.478	-1.86738	0.611535	-3.05359	0.00226123	0.0130062
UCN	26.6261	-3.44748	1.13218	-3.04499	0.00232684	0.013313
BAAT	27.2791	-1.65943	0.545028	-3.04468	0.00232931	0.0133179
LOC112532613	79.1222	1.03419	0.339904	3.04259	0.00234551	0.0133922
LOC107055358	33.1285	-1.54045	0.507159	-3.03741	0.00238623	0.0135737
MST1R	40.5881	-1.03974	0.342729	-3.03372	0.00241559	0.0137127
LOC112530348	12.1745	-2.86813	0.945784	-3.03254	0.00242506	0.0137525
LOC101751352	77.4681	1.0057	0.331628	3.03261	0.0024245	0.0137525
IRX4	325.093	-2.71979	0.896901	-3.03243	0.00242591	0.0137526
LOC101748060	191.805	1.10678	0.365557	3.02766	0.00246456	0.0139244
BTC	30.095	-1.37543	0.454356	-3.02721	0.00246826	0.0139406
MIR1634	13.6871	-1.91227	0.633832	-3.017	0.00255292	0.0143605
C4H2orf81	46.6603	-1.30509	0.433059	-3.01366	0.00258118	0.0144756
LOC107052840	62.8671	-1.02885	0.341508	-3.01268	0.00258956	0.0145128
AREG	48.6913	-1.06043	0.353116	-3.00308	0.00267265	0.0149112
ID3	222.892	-1.21249	0.403895	-3.002	0.00268212	0.0149563
LOC107057254	66.7951	-1.40375	0.467644	-3.00174	0.00268439	0.014959
PGF	316.827	-1.03723	0.345925	-2.99841	0.00271391	0.0151134
LOC769517	65.0529	1.44888	0.484013	2.99347	0.00275821	0.0153141
COL2A1L	301.735	-1.0097	0.337334	-2.99318	0.00276088	0.0153187
LOC112533427	12.4901	-1.89414	0.633159	-2.99157	0.00277543	0.0153841
SPIK4	14.6234	1.68137	0.563525	2.98367	0.00284815	0.0157507
LRRC3C	39.5479	-1.34599	0.451152	-2.98345	0.00285022	0.0157554
HOXA3	198.78	3.53302	1.18481	2.98192	0.00286448	0.0158096
LOC107054472	47.5028	-1.42085	0.476643	-2.98095	0.0028736	0.0158494
HOXD3	134.45	2.78037	0.933043	2.97989	0.00288351	0.0158988
SYPL2	12.3363	-2.26204	0.759424	-2.97863	0.00289543	0.0159593
SCRT2	378.933	-1.08389	0.363951	-2.97812	0.00290018	0.0159802
LOC112533535	148.092	-2.51217	0.846405	-2.96805	0.00299698	0.0164161
LOC107055171	25.0386	-1.4211	0.479043	-2.96654	0.00301176	0.01647
UCP3	61.0161	-1.07967	0.364455	-2.96241	0.0030524	0.016665
LOC107054851	48.4695	-1.03665	0.349971	-2.9621	0.00305547	0.0166708
LOC424919	47.4563	-1.05055	0.355031	-2.95905	0.00308593	0.0168151
LOC107053789	213.534	1.05275	0.355909	2.95792	0.00309724	0.0168657
LRRC10B	97.7223	-1.34098	0.453744	-2.95536	0.00312306	0.0169675
LOC112531442	17.3696	-1.59271	0.540431	-2.94712	0.00320749	0.0173473
MIR1800	10.5996	-2.12538	0.721411	-2.94615	0.0032176	0.0173851
ATOH8	77.1406	-1.05039	0.357332	-2.93953	0.00328706	0.0177031
LOC107052453	70.3437	-1.10567	0.376733	-2.93488	0.00333682	0.0179363
MLPH	354.769	1.17375	0.400251	2.93253	0.00336208	0.0180489
LOC107053831	21.2886	1.47564	0.503463	2.93099	0.00337883	0.0181213
MIR124-3	65.7317	-2.03354	0.695458	-2.92403	0.00345533	0.0184546
IHH	51.7678	-1.21213	0.414674	-2.92309	0.00346576	0.0184852
SOX14	92.2595	-1.85682	0.635431	-2.92215	0.00347623	0.0185248
WDR63	35.8671	1.34235	0.460071	2.9177	0.00352622	0.0187612
EDMTF1	33.2609	-1.67471	0.57493	-2.91289	0.003581	0.0190109
AGBL2	186.704	1.12023	0.385769	2.9039	0.0036855	0.0194783
LOC107049370	49.9215	-2.75741	0.950572	-2.90079	0.00372218	0.0196349
LOC107053548	14.4028	-1.59123	0.5497	-2.89473	0.00379485	0.0199764
LOC107055322	14.5524	-2.27496	0.786104	-2.89397	0.0038041	0.0200101
SCX	21.6646	-2.14508	0.742318	-2.8897	0.00385606	0.0202298
LOC417056	50.1871	2.3203	0.806382	2.87742	0.00400939	0.0208991
LOC112533447	87.3122	-1.30722	0.455073	-2.87254	0.00407184	0.0211586
LOC107050315	18.3738	-1.90376	0.663058	-2.87118	0.00408938	0.02123
BHLHE22	299.613	-1.35757	0.473217	-2.86881	0.00412014	0.0213697
C2H8ORF46	21.6465	1.47516	0.514625	2.86648	0.00415063	0.0214878
AKR1D1	30.1304	-1.12141	0.392077	-2.86017	0.0042341	0.0218657
PTGER2	27.5266	-1.6627	0.581622	-2.85873	0.00425336	0.0219584
LOC101747538	9.23282	-2.65945	0.931091	-2.85627	0.00428647	0.0221156
LOC112531208	75.658	-1.58045	0.555116	-2.84707	0.00441238	0.0226394
LBX2	25.1182	-1.96428	0.689987	-2.84684	0.00441551	0.0226485
LOC112531008	12.6921	-3.05272	1.07781	-2.83233	0.00462098	0.0234788
CLDN3	15.2296	-2.80018	0.989266	-2.83056	0.00464665	0.0235734
LOC112530551	32.7853	-1.23387	0.436006	-2.82994	0.00465567	0.0235913
LOC107053612	56.5753	-1.28538	0.45477	-2.82643	0.00470694	0.0237998
LOC107054313	90.2765	1.3303	0.471371	2.82219	0.00476968	0.024066
C1H2ORF40	130.127	-1.72503	0.61139	-2.82149	0.00478006	0.0241111
LOC107049516	16.1155	-5.36542	1.90276	-2.8198	0.0048053	0.0242218
WT1	10.861	2.38296	0.847305	2.8124	0.00491729	0.0246766
LOC107050008	51.6194	-2.71004	0.963773	-2.81191	0.00492481	0.0246995
MIR6573	42.8516	-1.01318	0.36137	-2.80372	0.00505165	0.0251919
LOC112532270	23.6975	-1.26448	0.452478	-2.79456	0.00519699	0.0258626
LOC101749989	12.0294	-1.89451	0.67893	-2.79043	0.00526375	0.0261481
CFAP161	30.6613	1.24786	0.449441	2.77646	0.00549545	0.0270896
LOC107052924	22.1078	-1.9287	0.696686	-2.7684	0.00563329	0.0276466
ETV3L	38.9505	-2.71846	0.982429	-2.76708	0.00565612	0.0277506
LOC112533509	22.0862	-1.38445	0.500388	-2.76675	0.00566175	0.02777
LOC112532901	11.5174	-1.72775	0.625012	-2.76435	0.00570369	0.0279506
PARPBP	30.5823	1.02735	0.372037	2.76142	0.005755	0.0281428
CYGB	720.376	-1.13876	0.412546	-2.76033	0.00577436	0.0282146
LOC107052763	35.6913	-1.35942	0.492564	-2.75988	0.00578232	0.0282287
LOC112531690	19.1261	-1.42497	0.517294	-2.75467	0.00587515	0.0285567
MORN2	26.3842	1.2387	0.44971	2.75445	0.00587912	0.0285677
LOC112533333	21.2962	-1.63637	0.594295	-2.75347	0.00589675	0.0286367
SLC39A5	57.5532	-1.87301	0.681825	-2.74705	0.0060134	0.0291185
SLC47A2	911.928	-2.2296	0.81284	-2.74298	0.00608846	0.0294223
LOC112530403	35.0454	-1.20254	0.43865	-2.74145	0.00611687	0.0295254
LOC112532614	95.2098	1.1596	0.423501	2.73812	0.00617913	0.0297527
LOC107054323	68.2773	-1.0212	0.37354	-2.73384	0.00626002	0.0300686
DYL2	11.5658	-2.32529	0.851015	-2.73237	0.00628797	0.0301595
TIMELESS	439.462	-1.10135	0.404126	-2.72526	0.00642503	0.0306672
LOC107052749	43.3991	1.39331	0.511243	2.72534	0.00642346	0.0306672
NXPH4	252.856	-1.12601	0.41349	-2.72319	0.00646539	0.0308083
CCM2L	197.958	-1.03551	0.380333	-2.72263	0.0064764	0.0308418
LOC107049575	16.3832	-2.17614	0.79937	-2.72232	0.00648252	0.0308534
UGT8L	74.9864	-1.05658	0.388172	-2.72195	0.00648988	0.0308796
FSTL3	51.8938	-1.77787	0.653255	-2.72156	0.00649755	0.0308897
GRP	409.08	-3.80443	1.39988	-2.71768	0.00657409	0.0311737
LOC107050261	141.442	2.51175	0.929364	2.70265	0.00687884	0.0323069
GJA3	44.5628	1.44703	0.535481	2.70231	0.00688605	0.0323317
LOC107052459	15.7206	-1.68535	0.624606	-2.69826	0.00697039	0.0326451
LOC101747452	44.451	-1.09566	0.406352	-2.69634	0.00701065	0.0328057
LOC101748621	25.9734	-1.20844	0.450267	-2.68382	0.00727857	0.0339172
LOC112532060	18.4897	-1.6637	0.620227	-2.68241	0.00730938	0.0340323
TRNAR-UCU	18.2032	-1.71999	0.64152	-2.68111	0.00733774	0.0341168
LOC112533410	63.2903	-1.44325	0.538344	-2.6809	0.00734248	0.0341199
LOC112530071	90.7661	-1.19097	0.444343	-2.6803	0.0073556	0.0341618
CENPP	39.1961	1.18807	0.443821	2.6769	0.00743059	0.0344239
LOC101747354	19.7069	-1.56536	0.585773	-2.6723	0.00753328	0.0347935
LOC112531269	19.2134	-1.30411	0.488399	-2.67018	0.00758102	0.0349078
LOC112530103	74.9108	1.01586	0.382	2.65932	0.00782982	0.0358655
CDKN2B	63.2193	-1.50936	0.569354	-2.651	0.00802548	0.0366312
DAZL	21.6759	1.3541	0.511773	2.6459	0.00814741	0.0370965
LOC107053670	79.4087	-1.05918	0.400671	-2.64351	0.00820512	0.0372982
CGREF1	27.1516	-1.6763	0.634446	-2.64215	0.00823812	0.0374279
CPXM1	163.582	-1.38647	0.525524	-2.63826	0.00833337	0.0377272
HSD11B2	24.3194	-1.44717	0.548597	-2.63795	0.00834093	0.0377307
LOC417973	21.8429	2.25944	0.856515	2.63795	0.00834084	0.0377307
LOC112533268	9.30107	-2.44834	0.928394	-2.63717	0.00836001	0.0377574
BTLA	13.9161	-1.92761	0.730993	-2.63697	0.00836495	0.0377574
CHRNA3	205.051	1.05584	0.400404	2.63694	0.0083657	0.0377574
LOC107053126	11.8987	-2.11072	0.801614	-2.63308	0.00846137	0.0381131
COL16A1	306.24	-1.1124	0.422679	-2.63179	0.00849373	0.0382252
LOC112530393	20.4199	-1.16447	0.442934	-2.62899	0.00856388	0.0385057
LOC112530225	10.1424	-2.34923	0.893821	-2.6283	0.00858129	0.0385673
UBXN11	27.3013	1.53508	0.584544	2.62612	0.00863639	0.038742
LHX6	63.8587	1.52452	0.580597	2.62578	0.00864496	0.03877
CDC6	8.9849	-2.43031	0.925758	-2.62521	0.00865948	0.0388143
HOXD1	10.4533	2.79216	1.0637	2.62496	0.00866603	0.0388332
FAM179A	62.4554	1.42919	0.544893	2.62289	0.00871877	0.039023
COL4A4	65.4361	1.3717	0.523021	2.62264	0.00872511	0.0390281
SOCS1	27.8009	-1.8313	0.703001	-2.60497	0.00918815	0.0406817
LOC107050574	215.532	-1.35972	0.523753	-2.59611	0.00942869	0.0415813
OTX5	85.87	-1.72402	0.66432	-2.59516	0.00945469	0.041685
LOC107053226	72.0915	-1.30108	0.501509	-2.59434	0.0094773	0.0417626
IL17B	32.3333	-1.1447	0.441264	-2.59414	0.00948265	0.0417642
LOC112530191	36.4887	-1.30981	0.506581	-2.58559	0.00972117	0.042646
LOC112533459	18.7355	-1.52112	0.588366	-2.58533	0.00972854	0.0426631
NMNAT3	29.2678	1.08337	0.421135	2.5725	0.0100967	0.0439813
LOC425214	55.0913	1.2025	0.467527	2.57204	0.0101102	0.0440286
LOC112532365	13.2507	1.72411	0.671014	2.56941	0.0101873	0.0442941
MTFP1	145.408	-1.10536	0.430442	-2.56797	0.0102296	0.0444097
LOC107049884	20.5676	1.54059	0.600599	2.56509	0.0103149	0.0447336
FADS1L1	14.3009	2.37947	0.927667	2.565	0.0103176	0.0447336
HIF3A	46.6834	-1.31995	0.515291	-2.56157	0.0104199	0.0450721
CCKBR	763.196	-1.41013	0.550826	-2.56003	0.0104664	0.045238
TLX3	27.2858	-2.67883	1.0474	-2.5576	0.0105397	0.0454631
PRLHR	59.0073	-1.138	0.445655	-2.55354	0.0106633	0.0459224
PPP1R1B	83.6097	-1.65436	0.649221	-2.54823	0.0108271	0.0464246
LOC107054682	17.3933	1.38265	0.542732	2.54756	0.0108478	0.0464893
FGF22	53.8179	-1.0236	0.401933	-2.5467	0.0108747	0.0465751
LOC107054742	28.214	1.10221	0.432867	2.5463	0.0108872	0.0466102
TRDNL	170.512	1.44841	0.570564	2.53856	0.0111309	0.0474954
C1orf53	31.9704	-1.49863	0.591406	-2.53401	0.0112766	0.0479577
LOC107052215	23.8928	-1.74692	0.691298	-2.52702	0.0115036	0.0487865
AGBL3	46.303	1.56062	0.617993	2.5253	0.0115599	0.0489509
GPR179	19.6376	-1.87571	0.743181	-2.5239	0.0116061	0.049109
CLDN19	107.519	-1.31725	0.52355	-2.516	0.0118696	0.0499962
