# Supplementary material for: Transcriptomic Analysis of Laying Hens Revealed the Role of Aging-Related Genes during Forced Molting
Source: Genes (Basel). 2021 Nov 7;12(11):1767. doi: 10.3390/genes12111767 (PMC8621152; doi:10.3390/genes12111767)
Supplement: Supplementary file 1 [file genes-12-01767-s001.zip › Additional file 2.xlsx]

## Sheet: H(GO 1-vs-2)
GO enrichment of DEGs from the 1-vs-2 group in the hypothalamus
Category	GO Term	Count	PValue	Genes
BP	GO:0001895~retina homeostasis	3	0.00585178	PIGR, HSPB1, RPE65
BP	GO:0030878~thyroid gland development	3	0.00585178	HOXD3, CGA, HOXA5
BP	GO:0009952~anterior/posterior pattern specification	4	0.0112516	EMX2, HOXB4, HOXD3, HOXA5
BP	GO:0009408~response to heat	3	0.0168199	DNAJA4, HSPB1, HSPA2
BP	GO:0007271~synaptic transmission, cholinergic	3	0.0195951	CHRNA3, HRH3, CHRM5
BP	GO:0009115~xanthine catabolic process	2	0.0248114	AOX2, AOX1
BP	GO:0048704~embryonic skeletal system morphogenesis	3	0.0256728	HOXB4, HOXD3, HOXA5
BP	GO:0030828~positive regulation of cGMP biosynthetic process	2	0.0329461	MTNR1A, OSTN
BP	GO:0007197~adenylate cyclase-inhibiting G-protein coupled acetylcholine receptor signaling pathway	2	0.0490152	HRH3, CHRM5
BP	GO:0007207~phospholipase C-activating G-protein coupled acetylcholine receptor signaling pathway	2	0.0490152	HRH3, CHRM5
BP	GO:0051897~positive regulation of protein kinase B signaling	3	0.0497362	TCF7L2, GPX1, GATA3
CC	GO:0005576~extracellular region	8	0.0108323	POMC, GHRH, NOG2, CCK, AVP, HSPA2, CGA, NTN3
CC	GO:0045202~synapse	4	0.0337748	CALB2, SCGN, HRH3, CHRM5
MF	GO:0043565~sequence-specific DNA binding	12	4.48624e-05	TCF7L2, FOXB1, EMX2, BCL11B, HOXB4, HOXA3, SOX14, HOXB3, OTX2, HOXD3, FOXP2, HOXA5
MF	GO:0003700~transcription factor activity, sequence-specific DNA binding	8	0.012959	TCF7L2, HOXB4, HOXA3, HOXB3, OTX2, HOXD3, FOXP2, HOXA5
MF	GO:0001077~transcriptional activator activity, RNA polymerase II core promoter proximal region sequence-specific binding	5	0.0219671	BCL11B, NFATC2, OTX2, GATA3, HOXA5
MF	GO:0016903~oxidoreductase activity, acting on the aldehyde or oxo group of donors	2	0.0264887	AOX2, AOX1
MF	GO:0004854~xanthine dehydrogenase activity	2	0.0264887	AOX2, AOX1
MF	GO:0008273~calcium, potassium:sodium antiporter activity	2	0.0437619	SLC24A2, SLC24A4
MF	GO:0016614~oxidoreductase activity, acting on CH-OH group of donors	2	0.0437619	AOX2, AOX1

## Sheet: H(GO 2-vs-3)
GO enrichment of DEGs from the 2-vs-3 group in the hypothalamus
Category	GO Term	Count	PValue	Genes
BP	GO:0042026~protein refolding	5	4.16503e-05	DNAJB2, HSPA5, DNAJA4, HSPA2, B2M
BP	GO:0006412~translation	12	0.000933586	RPS15, MRPL41, RPS28, UCP3, MRPS12, RPL37A, NHP2, MRPS21, RPL13, MRPL17, RPS20, RPS23
BP	GO:0007218~neuropeptide signaling pathway	7	0.0011352	PYY, GRP, NPVF, PENK, HCRT, PDYN, LOC100859819
BP	GO:0019885~antigen processing and presentation of endogenous peptide antigen via MHC class I	3	0.00469794	TAP2, TAP1, B2M
BP	GO:0030325~adrenal gland development	4	0.0116542	WNT11, CRH, APOA1, NR0B1
BP	GO:0006955~immune response	9	0.0126484	NGFR, CD4, TNFRSF6B, NRROS, BLB2, BLB1, B2M, CX3CL1, OASL
BP	GO:0045892~negative regulation of transcription, DNA-templated	11	0.0144707	CENPF, CEBPB, WNT11, HSPA5, MECOM, ID1, SIX3, ID4, HMGA1, SOX14, HSPA2
BP	GO:0043534~blood vessel endothelial cell migration	3	0.0203251	GPX1, APOA1, VHL
BP	GO:0001678~cellular glucose homeostasis	3	0.0256451	HK3, CARTPT, LOC100859819
BP	GO:0019882~antigen processing and presentation	4	0.0299684	BLB2, BLB1, BF1, BF2
BP	GO:0010628~positive regulation of gene expression	9	0.030122	BTC, CNTF, CEBPB, WNT11, ALDH1A2, ID1, IHH, SLC26A9, VIP
BP	GO:0009314~response to radiation	3	0.0314604	JUND, OGG1, TXN
BP	GO:0032099~negative regulation of appetite	3	0.0377383	CRH, CARTPT, LOC100859819
CC	GO:0005576~extracellular region	16	0.0112987	GRP, CCK, TXN, HSPA2, PDYN, CX3CL1, APOLD1, ZPBP, CATH3, CST3, PYY, BGLAP, PENK, NMU, VIP, B2M
CC	GO:0005747~mitochondrial respiratory chain complex I	5	0.0133735	NDUFA8, NDUFS8, NDUFS5, NDUFA2, NDUFV1
CC	GO:0005743~mitochondrial inner membrane	9	0.0416607	NDUFC2, MRPS21, UQCRFS1, MRPL17, TIMM10, SDHD, HMGCS2, RHBDL1, UQCRH
CC	GO:0005615~extracellular space	25	0.0422308	SPON2, CNTF, GRP, IHH, CHRD, LOC100859819, CST3, WNT11, FLRT1, WNT1, B2M, TIMP4, TGFB1, HSPA5, APOA1, HSPA2, SEMA4G, SEMA3DL, CARTPT, BTC, PYY, SST, CRH, VIP, ENGASE
CC	GO:0022627~cytosolic small ribosomal subunit	4	0.0433839	RPS15, RPS28, RPS20, RPS23
CC	GO:0005758~mitochondrial intermembrane space	4	0.0433839	COX19, NDUFA8, COX17, SUOX
MF	GO:0005184~neuropeptide hormone activity	5	6.77306e-05	PYY, PENK, CRH, PDYN, LOC100859819
MF	GO:0003735~structural constituent of ribosome	12	0.00156884	RPS15, MRPL41, RPS28, RPLP1, UCP3, MRPS12, RPL37A, MRPS21, RPL13, MRPL17, RPS20, RPS23
MF	GO:0008137~NADH dehydrogenase (ubiquinone) activity	5	0.00477882	NDUFA8, NDUFS8, NDUFA2, NDUFC2, NDUFV1
MF	GO:0051537~2 iron, 2 sulfur cluster binding	4	0.0150945	ISCA2, AOX2, UQCRFS1, CISD3
MF	GO:0016779~nucleotidyltransferase activity	3	0.0195724	GMPPB, YRDC, OASL
MF	GO:0017127~cholesterol transporter activity	3	0.0363819	ABCG5, STAR, APOA1
MF	GO:0005179~hormone activity	4	0.0464316	SST, NMU, CCK, VIP
MF	GO:0001664~G-protein coupled receptor binding	3	0.0497437	PYY, HSPA5, HSPA2

## Sheet: H(GO 3-vs-5)
GO enrichment of DEGs from the 3-vs-5 group in the hypothalamus
Category	GO Term	Count	PValue	Genes
BP	GO:0006412~translation	10	0.00237553	RPS15, MRPL41, RPS28, UCP3, MRPS12, NHP2, MRPS21, MRPL17, RPS20, RPS23
BP	GO:0007275~multicellular organism development	10	0.0209775	FZD2, CHURC1, TLX3, MDK, OLFML3, IRX4, OTX5, RAX, FZD9, HIC1
BP	GO:0045668~negative regulation of osteoblast differentiation	4	0.023116	NOG, CHRD, ID3, LIMD1
BP	GO:0032099~negative regulation of appetite	3	0.0250612	CRH, CARTPT, LOC100859819
BP	GO:0030514~negative regulation of BMP signaling pathway	4	0.0332432	NOG, CHRD, NOG2, FSTL3
BP	GO:0051216~cartilage development	4	0.042116	HYAL3, NOG, IHH, NOG2
BP	GO:0007186~G-protein coupled receptor signaling pathway	7	0.0450557	FZD2, OPN2SW, GNG7, FZD9, PRLHR, CARTPT, AREG
BP	GO:0060014~granulosa cell differentiation	2	0.0452862	BTC, FOXL2
BP	GO:0019941~modification-dependent protein catabolic process	2	0.0452862	UBA7, UBE2L6
BP	GO:0032020~ISG15-protein conjugation	2	0.0452862	UBA7, UBE2L6
BP	GO:0002074~extraocular skeletal muscle development	2	0.0452862	FOXL2, PITX2
BP	GO:0000122~negative regulation of transcription from RNA polymerase II promoter	12	0.0459912	SREBF1, RIPPLY2, JUND, FLRT1, NOG, SOX14, SIX1, ID3, FOXL2, SLA2, HIC1, RELA
CC	GO:0005747~mitochondrial respiratory chain complex I	6	0.000928232	NDUFB8, NDUFS8, NDUFB6, NDUFS5, NDUFA2, NDUFV1
CC	GO:0005615~extracellular space	25	0.0052889	CFD, ACHE, CNTF, TINAGL1, GRP, IHH, CHRD, AREG, LOC100859819, FSTL3, C1H2ORF40, FLRT1, C1QTNF5, WNT1, ANGPT4, TGFB1, NOG, LAMB1, SEMA3DL, CARTPT, BTC, SST, CRH, CBLN4, IL17B
CC	GO:0022627~cytosolic small ribosomal subunit	4	0.0268386	RPS15, RPS28, RPS20, RPS23
MF	GO:0003735~structural constituent of ribosome	11	0.00123555	RPS15, MRPL41, RPS28, RPLP1, UCP3, MRPS12, RPL36, MRPS21, MRPL17, RPS20, RPS23
MF	GO:0008137~NADH dehydrogenase (ubiquinone) activity	5	0.00238386	NDUFB8, NDUFS8, NDUFA2, NDUFC2, NDUFV1
MF	GO:0016779~nucleotidyl transferase activity	3	0.0135518	GMPPB, YRDC, OASL
MF	GO:0008083~growth factor activity	5	0.0168571	BTC, CNTF, TGFB1, MDK, AREG
MF	GO:0005184~neuropeptide hormone activity	3	0.0171612	PENK, CRH, LOC100859819
MF	GO:0005179~hormone activity	4	0.028506	ADCYAP1, SST, NMU, CCK
MF	GO:0043565~sequence-specific DNA binding	13	0.0354088	FOXD2, FOXC1, IRX4, OTX5, RAX, SOX14, SIX1, HIC1, CHCHD2, LBX2, TLX3, SIX2, PITX2
MF	GO:0005198~structural molecule activity	6	0.0389748	ISCA2, SCARA3, CLDN3, CLDN19, EVPL, SNTB2

## Sheet: H(KEGG)
KEGG pathway of DEGs from the three group in the hypothalamus
Groups	Category	Term	Count	PValue	Genes
1-vs-2	KEGG_PATHWAY	gga04080:Neuroactive ligand-receptor interaction	14	2.17e-07	CHRNA3, HTR1E, NPY5R, HTR7L, LOC428967, CHRM5, LPAR2, OPRK1, GRIN2C, PRLR, MC3R, MTNR1A, HRH3, CGA
	KEGG_PATHWAY	gga00830:Retinol metabolism	3	0.0294165	AOX2, AOX1, RPE65
2-vs-3	KEGG_PATHWAY	gga00190:Oxidative phosphorylation	22	5.49526e-10	COX8A, NDUFA8, NDUFA7, NDUFA13, NDUFA6, NDUFB4, COX17, NDUFA2, NDUFB2, NDUFC2, COX7A2, ATP5G3, UQCR10, SDHD, COX5A, UQCRH, ATP5L, NDUFS8, NDUFS5, ATP5D, UQCRFS1, NDUFV1
	KEGG_PATHWAY	gga03010:Ribosome	15	8.77497e-05	RPLP1, MRPS12, MRPL16, MRPS21, MRPL17, RPL35A, MRPL12, MRPL34, MRPL24, RPS15, RPS28, RPL37A, RPL13, RPS20, RPS23
	KEGG_PATHWAY	gga01100:Metabolic pathways	50	0.038573	NDUFA13, AMY2A, ATP5G3, PIGY, GMPPB, HK3, AOX2, HYAL3, UQCRFS1, HMGCS2, COX8A, URAH, PLA2G4B, AMT, NDUFC2, SDHD, BAAT, NDUFS8, NDUFS5, ALDH1A2, MVD, ST6GALNAC4, ASPA, GCDH, NDUFB4, RPE, COX17, NDUFB2, HSD17B3, PLD4, UQCR10, COX5A, UQCRH, PAPSS2, ATP5L, PPCS, HSD17B1, ATP5D, PMVK, NDUFV1, POLR2L, NDUFA8, NDUFA7, NDUFA6, NDUFA2, PC, LOC100857622, P4HA2, ALPL, GALK1
	KEGG_PATHWAY	gga02010:ABC transporters	5	0.045318	ABCG5, ABCC2, ABCA9, TAP2, TAP1
3-vs-5	KEGG_PATHWAY	gga00190:Oxidative phosphorylation	20	1.18555e-09	COX8A, NDUFA7, NDUFB8, NDUFA13, NDUFA6, NDUFB6, COX17, NDUFA2, NDUFB2, NDUFC2, ATP5G3, UQCR10, SDHD, COX5A, ATP5L, NDUFS8, NDUFS5, ATP5D, UQCRFS1, NDUFV1
	KEGG_PATHWAY	gga03010:Ribosome	14	5.8485e-05	RPLP1, MRPS12, MRPL16, MRPS21, MRPL17, RPL35A, MRPL12, MRPL24, RPS15, RPS28, RPL36, RPS20, MRPL9, RPS23
	KEGG_PATHWAY	gga04350:TGF-beta signaling pathway	8	0.00749228	CDKN2B, ID1, NOG, CHRD, ID4, NOG2, ID3, PITX2
	KEGG_PATHWAY	gga01100:Metabolic pathways	43	0.0407769	GCDH, NDUFB8, NDUFA13, NDUFB6, RPE, COX17, AKR1D1, NDUFB2, PROCA1, ATP5G3, UQCR10, COX5A, PIGY, ATP5L, GMPPB, PPCS, SMPD1, HSD17B1, ATP5D, PMVK, HYAL3, UQCRFS1, UGT8L, NDUFV1, ST3GAL2, POLR2L, COX8A, NDUFA7, URAH, NDUFA6, SPHK1, NDUFA2, AMT, NDUFC2, SDHD, BAAT, NDUFS8, PC, LOC100857622, NDUFS5, ALPL, MVD, GALK1
