# Supplementary material for: Transcriptomic Analysis of Laying Hens Revealed the Role of Aging-Related Genes during Forced Molting
Source: Genes (Basel). 2021 Nov 7;12(11):1767. doi: 10.3390/genes12111767 (PMC8621152; doi:10.3390/genes12111767)
Supplement: Supplementary file 1 [file genes-12-01767-s001.zip › Additional file 3.xlsx]

## Sheet: O(1-vs-2)
DEGs from the 1-vs-2 group in the ovary
geneid	baseMean	log2FoldChange	lfcSE	stat	pvalue	padj
PTPN13	3953.29	-1.06901	0.128232	-8.33653	7.65037e-17	1.36881e-12
LOC112529955	911.631	-1.88874	0.267693	-7.05562	1.71829e-12	3.41596e-09
PRIMA1	466.402	-1.5177	0.215569	-7.04045	1.91626e-12	3.42858e-09
PRDM10	1270.82	-1.12163	0.169983	-6.59848	4.15394e-11	6.19352e-08
ABI2	1134.97	-1.13895	0.179326	-6.35126	2.13565e-10	2.38819e-07
ANKRD52	1250.47	-1.40368	0.222654	-6.30431	2.8948e-10	2.87743e-07
MAST4	3753.16	-1.03702	0.165034	-6.28369	3.30637e-10	3.11355e-07
NCALD	295.354	-1.27654	0.20664	-6.1776	6.50828e-10	5.8223e-07
MAP1A	2607.3	-1.76841	0.291054	-6.0759	1.23297e-09	9.19177e-07
MAPK9	478.852	-1.1518	0.189209	-6.08745	1.14721e-09	9.19177e-07
PIK3CA	2451.26	-1.18577	0.197618	-6.0003	1.96955e-09	1.21916e-06
LIFR	546.82	-1.07008	0.178486	-5.99528	2.0313e-09	1.21916e-06
VH26L10	263.171	4.75247	0.805755	5.89816	3.67587e-09	2.12157e-06
GPATCH2L	565.813	-1.20906	0.206694	-5.84952	4.9298e-09	2.52011e-06
MAPKBP1	2085.21	-1.10307	0.189499	-5.82098	5.85038e-09	2.82905e-06
HIPK3	2232.24	-1.11714	0.19226	-5.81057	6.22602e-09	2.93147e-06
ATCAY	480.036	-1.30651	0.232373	-5.62247	1.8825e-08	8.63633e-06
TIMM13	208.917	1.04976	0.187159	5.60891	2.03606e-08	8.6736e-06
PITPNM2	5347.89	-1.20766	0.216167	-5.58667	2.3146e-08	9.63087e-06
DGKD	3027.46	-1.1835	0.212639	-5.56577	2.60996e-08	1.03772e-05
LOC107049688	129.157	1.69585	0.305589	5.54944	2.86578e-08	1.09095e-05
EML5	359.963	-1.6284	0.300933	-5.41116	6.26162e-08	2.11383e-05
SMAD3	791.445	-1.02868	0.192658	-5.33942	9.32433e-08	2.87639e-05
LOC112533602	1882.36	3.40603	0.641737	5.30752	1.11125e-07	3.2483e-05
XCL1	36.0188	3.4931	0.657815	5.31015	1.09533e-07	3.2483e-05
ASAP2	1149.89	-1.01301	0.19369	-5.23005	1.69462e-07	4.66463e-05
DCP2	940.827	-1.29191	0.248981	-5.18878	2.11677e-07	5.48888e-05
PPM1F	419.915	-1.18714	0.22849	-5.19561	2.04047e-07	5.48888e-05
NFX1	1097.23	-1.12434	0.216548	-5.19208	2.07953e-07	5.48888e-05
KCNA1	146.875	-1.82096	0.351154	-5.18564	2.15279e-07	5.50254e-05
KNDC1	2013.63	-1.11419	0.220328	-5.05699	4.25933e-07	9.89713e-05
SEMA5A	1802.94	-1.26105	0.250875	-5.02662	4.9921e-07	0.000113062
PLXNB1	3094.24	-1.13445	0.226794	-5.00212	5.67022e-07	0.000120776
SH3RF3	1374.42	-1.09939	0.22181	-4.95646	7.179e-07	0.00014764
UPK3A	93.7701	1.64311	0.331722	4.95329	7.29707e-07	0.000148363
ABLIM1	2003.62	-1.1837	0.239362	-4.94522	7.60578e-07	0.000151203
MED29	704.015	1.27269	0.257675	4.93914	7.84699e-07	0.000152038
PGAP1	1158	-1.23446	0.253448	-4.87064	1.11235e-06	0.000203083
OST4	899.822	1.101	0.225957	4.8726	1.10139e-06	0.000203083
TNKS	3825.42	-1.14017	0.234702	-4.85797	1.18595e-06	0.00021219
LOC112531016	25.677	2.19721	0.45222	4.85873	1.18144e-06	0.00021219
PRR14L	1479.09	-1.04675	0.217566	-4.81117	1.50048e-06	0.000255682
FAM159A	233.919	-2.1606	0.451043	-4.79023	1.6659e-06	0.00027304
LOC107053789	235.068	-1.02408	0.213998	-4.78547	1.70586e-06	0.000274966
LOC112531802	90.7521	-1.83822	0.384758	-4.7776	1.77397e-06	0.000280885
TRPM8	136.269	-1.46321	0.312293	-4.68536	2.79469e-06	0.000406525
GFRA3	130.736	-4.09672	0.878352	-4.66409	3.09979e-06	0.00043616
MIR1306	100.126	-1.32747	0.284762	-4.66167	3.13653e-06	0.00043616
MIR6592	23.865	-2.1679	0.469087	-4.62153	3.80923e-06	0.00050485
LOC112533601	14216.4	2.72649	0.600431	4.54089	5.60162e-06	0.000700869
MDK	277.035	1.27665	0.281851	4.52952	5.91181e-06	0.00072448
LOC107050650	56.3399	-1.60839	0.355314	-4.52667	5.99211e-06	0.000729326
SRGN	1081.38	2.38715	0.527525	4.52519	6.03413e-06	0.000729477
LOC112530473	177.625	-1.76895	0.391976	-4.51292	6.39416e-06	0.000743908
USF3	923.991	-1.21791	0.269878	-4.5128	6.39776e-06	0.000743908
NDUFAB1	410.706	1.11004	0.246194	4.50879	6.51973e-06	0.000747763
MTF1	1299	-1.07432	0.238643	-4.50179	6.73833e-06	0.000753224
SMCO4	240.698	1.01999	0.226633	4.50065	6.77475e-06	0.000753224
LOC112533162	52.801	4.11913	0.915319	4.50021	6.78852e-06	0.000753224
MOB3B	607.131	-1.3445	0.299055	-4.49584	6.92967e-06	0.00075601
UBIAD1	1081.81	-1.1081	0.249868	-4.43476	9.21737e-06	0.000953279
LMNB2	1061.01	-1.03299	0.232864	-4.43601	9.16411e-06	0.000953279
CLSTN2	901.893	-1.18811	0.268203	-4.4299	9.42783e-06	0.000963902
PRRC2B	6281.89	-1.12828	0.254822	-4.4277	9.52447e-06	0.000968249
MIR1452	75.6367	-1.2611	0.286223	-4.40601	1.05293e-05	0.0010409
LOC112532697	40.458	-2.13237	0.485964	-4.38793	1.14435e-05	0.00111276
DLX5	54.5722	-2.67207	0.609572	-4.38352	1.16776e-05	0.00112938
C19orf35	101.506	2.53824	0.579497	4.38007	1.18643e-05	0.0011298
FUT7	99.0161	2.47582	0.572525	4.32438	1.52963e-05	0.00134825
STAM2	1338	-1.00343	0.232122	-4.32287	1.54013e-05	0.00135078
LOC112532613	77.3819	-1.20555	0.280726	-4.2944	1.75169e-05	0.00147142
LOC107050659	337.384	1.06381	0.24962	4.26171	2.02868e-05	0.00164241
TMTC1	2215.49	-1.04306	0.245016	-4.2571	2.07092e-05	0.00166157
AT2	31.7436	3.28637	0.775217	4.23929	2.24232e-05	0.00174433
VASP	384.632	1.51475	0.358005	4.2311	2.32552e-05	0.00179345
LOC107052222	590.125	1.11298	0.263965	4.21639	2.48243e-05	0.0018981
IL1R2	213.289	3.10973	0.741301	4.19497	2.72912e-05	0.00201775
LRP2	300.155	-1.03066	0.249206	-4.13576	3.53779e-05	0.00245342
RSFR	4956.82	2.43695	0.59262	4.11216	3.9197e-05	0.00265649
DNAJC5	1803.95	-1.60831	0.391768	-4.10527	4.03835e-05	0.00270615
USP32	3131.36	-1.01945	0.248232	-4.10683	4.0112e-05	0.00270615
LOC107054966	52.8278	-1.99462	0.487315	-4.09307	4.2569e-05	0.00280017
RPL22L1	1680.56	1.03348	0.252954	4.08563	4.39573e-05	0.0028809
LOC107049516	14.0978	5.94061	1.46204	4.06323	4.83983e-05	0.00307419
SPIK2	886.417	1.30409	0.321699	4.05377	5.03996e-05	0.00315297
EYY68_mgt12	6120.64	1.09009	0.269071	4.05132	5.09286e-05	0.00316394
LOC107053664	97.0189	-3.7727	0.931649	-4.04949	5.13292e-05	0.00316684
COX8A	491.193	1.06955	0.264097	4.04982	5.12563e-05	0.00316684
IRX3	67.0566	-1.8978	0.468943	-4.04697	5.18858e-05	0.00319017
LOC100857467	199.47	1.29659	0.322802	4.01666	5.90284e-05	0.00353223
CHGB	2956.11	-1.587	0.39668	-4.0007	6.31561e-05	0.00369847
KCNQ1	405.445	-1.14974	0.287314	-4.00167	6.28978e-05	0.00369847
ADAMTS20	864.87	-1.2747	0.318736	-3.99923	6.35476e-05	0.00370356
SERPINB10A	188.908	2.44473	0.613276	3.98635	6.7098e-05	0.00387264
LOC107055568	101.99	2.03032	0.509576	3.98434	6.76684e-05	0.00388052
MIR6626	41.7926	-1.53996	0.387088	-3.97832	6.94039e-05	0.00391991
LOC419545	353.122	2.26571	0.57017	3.97375	7.07502e-05	0.00396938
CDS2	4296.68	-1.00507	0.253735	-3.96109	7.46098e-05	0.00413678
KCNJ15	104.859	1.10164	0.278543	3.95501	7.65305e-05	0.00419746
LOC112531057	28.4009	4.14481	1.04978	3.94828	7.87145e-05	0.00428073
LOC771972	17.6251	2.18708	0.554356	3.94526	7.97127e-05	0.00432188
LOC107050551	666.931	-1.42781	0.363043	-3.93289	8.39311e-05	0.00452318
SFN	45.5039	1.89784	0.483096	3.92849	8.54792e-05	0.00458862
ENTPD2	324.52	1.87037	0.478429	3.90939	9.25299e-05	0.00482666
BRK1	229.199	1.51975	0.389999	3.8968	9.74721e-05	0.00506968
CPLX1	153.631	-2.60099	0.669453	-3.88525	0.000102225	0.0052558
LOC107049422	92.1127	3.40232	0.876766	3.88054	0.000104226	0.00532803
FAM124A	50.2146	-1.29456	0.33472	-3.86759	0.000109918	0.00550882
ZNF185L	529.737	-2.09305	0.5418	-3.86314	0.000111938	0.00559441
RIMS2	217.802	-1.05037	0.273205	-3.84462	0.000120739	0.00600075
TRAF3IP3	237.223	1.5573	0.408498	3.81225	0.000137706	0.00658361
ST6GALNAC2L	185.187	1.98825	0.521436	3.81302	0.000137281	0.00658361
LRG1	162.716	2.14588	0.562719	3.81341	0.00013706	0.00658361
S100A10	1091.16	1.29708	0.340464	3.80974	0.000139114	0.00661974
RRP8	384.376	1.05986	0.279234	3.7956	0.000147287	0.0068305
KMT2A	2440.99	-1.36191	0.358963	-3.79401	0.000148233	0.00685321
RAC2	750.791	2.07043	0.546109	3.79124	0.000149898	0.00689453
PTPRCAPL	240.941	2.02008	0.53384	3.78407	0.000154287	0.00704209
LOC112533599	365173	1.92	0.509121	3.7712	0.000162465	0.00732199
LIMD2	771.044	1.1855	0.315265	3.76032	0.000169694	0.00747823
SELENOH	541.157	1.04701	0.279104	3.75133	0.000175902	0.00769497
LOC107053885	48.1411	-1.87645	0.501031	-3.74518	0.000180267	0.00779877
CHIR2D-956	23.2682	4.81027	1.28939	3.73065	0.00019099	0.00813617
BDH1B	2258.11	-1.03427	0.278276	-3.71671	0.00020183	0.00847688
GIMAP1	150.243	2.0401	0.549415	3.71322	0.000204642	0.00853487
HPS5	523.657	2.95065	0.795419	3.70955	0.000207626	0.00858503
HOXD12	33.608	-4.09904	1.10693	-3.70307	0.000213005	0.00870112
SLC23A2	580.188	-1.22215	0.3302	-3.70125	0.000214539	0.00873706
FKBP7	753.159	1.19363	0.322527	3.70087	0.000214862	0.00873706
LOC420160	237.294	2.10965	0.570136	3.70026	0.000215379	0.00873825
SERF2	567.547	1.03168	0.279152	3.69575	0.000219236	0.00887458
LOC107054046	107.742	-2.17427	0.588466	-3.69481	0.000220054	0.0088876
LOC101751539	253.035	-1.54753	0.419774	-3.68657	0.000227299	0.00907776
DOC2B	51.3384	-3.06857	0.833314	-3.68237	0.000231077	0.00916725
GPR37	695.535	-1.13009	0.307031	-3.68072	0.000232575	0.00918762
CHIR-IG1-5	27.2408	3.8765	1.0532	3.68067	0.000232617	0.00918762
LPP	1460.63	-1.00429	0.273538	-3.67147	0.000241162	0.00938016
ARVCF	5109.94	-1.00649	0.274649	-3.66465	0.000247679	0.0095506
LOC101748176	53.3081	-2.74944	0.751939	-3.65647	0.000255711	0.00974459
RPL38	1516.03	1.01259	0.276952	3.6562	0.000255978	0.00974459
IGF1R	991.772	-1.16296	0.318733	-3.64869	0.000263584	0.00990766
LOC107051845	35.5288	-1.56167	0.428092	-3.64797	0.000264318	0.00991443
HSPA2	57922.4	-3.00488	0.824971	-3.64241	0.000270098	0.0100889
THRSPB	61.9376	2.04537	0.56215	3.63849	0.000274242	0.0101589
TGM3	1233.16	2.60547	0.717505	3.63129	0.00028201	0.0102974
TRAF6	6516.67	-1.14621	0.316422	-3.62241	0.000291866	0.0104927
AS3MT	933.304	1.00385	0.277164	3.62187	0.000292485	0.0104927
LOC100858647	120.379	3.20087	0.884463	3.619	0.000295748	0.0105619
MAP6	474.611	-1.14849	0.317552	-3.61671	0.000298375	0.0106134
JMJD6	1924.62	-1.11278	0.308379	-3.60847	0.000308005	0.0108268
RPS29	3326.27	1.08013	0.299313	3.60869	0.000307747	0.0108268
LOC112531338	13.8012	4.47063	1.23864	3.6093	0.00030702	0.0108268
GCNT4	154.674	1.85202	0.513703	3.60524	0.000311869	0.0109411
TSPO2	80.7885	2.52051	0.700564	3.59784	0.000320875	0.0111573
MRGPRH	66.4897	3.54238	0.985585	3.5942	0.000325395	0.0112177
RPL37A	5155.44	1.17415	0.326868	3.59211	0.00032801	0.0112861
HRH4	24.8103	2.24873	0.626781	3.58775	0.000333545	0.0114107
LOC112533603	1319.49	2.90436	0.810044	3.58544	0.00033651	0.0114683
RPL36	4127.6	1.00419	0.280435	3.58085	0.000342484	0.0115468
SERPINB12	22.2002	2.952	0.824245	3.58146	0.000341683	0.0115468
CABP7	35.1342	1.18893	0.332989	3.57049	0.000356314	0.0118498
LOC112530169	392.15	1.31252	0.367581	3.57069	0.00035604	0.0118498
LOC101750415	33.2591	-1.39258	0.39078	-3.5636	0.000365797	0.0120977
NOV	1244.65	1.23925	0.347887	3.56221	0.000367739	0.0121395
LOC107049440	30.7871	3.43008	0.965309	3.55335	0.000380356	0.0123959
LOC100859072	679.945	1.32081	0.371871	3.55179	0.00038262	0.0124019
SOHYE2L	113.455	-1.68973	0.476305	-3.54758	0.000388787	0.0125461
LOC107053873	112.71	-1.29263	0.364421	-3.54708	0.000389533	0.0125461
TCTA	47.6161	1.75864	0.496835	3.5397	0.000400586	0.012708
LOC107049485	466.858	1.01354	0.286461	3.53813	0.00040297	0.0127609
GHRHR-LR	26.8399	-2.22639	0.629936	-3.53432	0.000408832	0.0129009
RPS27	4606.66	1.12603	0.318698	3.53321	0.000410541	0.012932
LOC112529962	27.2762	4.39499	1.24503	3.53002	0.000415535	0.0130434
ACAP1L	320.439	1.49281	0.42317	3.52768	0.000419226	0.0130904
SHE	624.177	1.5118	0.429024	3.52382	0.000425372	0.0132557
LOC107052242	539.881	-1.27051	0.360742	-3.52193	0.000428418	0.0132617
GNG11	292.987	1.36977	0.389074	3.5206	0.000430577	0.0132826
FAM46C	3335.83	-1.39829	0.398863	-3.50569	0.00045542	0.0137642
EDA2R	237.068	-1.43733	0.411064	-3.49661	0.000471215	0.0141459
SASH3	351.739	1.96197	0.562321	3.48906	0.000484721	0.0145027
PSD3	4395.47	-1.03932	0.297968	-3.48802	0.000486616	0.0145351
LOC112531370	36.1762	-2.12107	0.60902	-3.48276	0.000496282	0.0147255
CCL4	58.8322	2.9362	0.844305	3.47765	0.000505824	0.0149097
CA4	354.273	2.1222	0.610478	3.47629	0.00050841	0.0149367
SLC17A9	129.873	1.36707	0.394569	3.46472	0.000530781	0.0152927
DYDC1	117.674	-2.43457	0.704182	-3.4573	0.000545612	0.0155944
ASB14	25.2944	-1.6104	0.465859	-3.45684	0.000546545	0.0155962
LOC107054716	12.8996	-4.18323	1.21362	-3.4469	0.000567058	0.0160029
LOC422737	291.794	-1.97423	0.573437	-3.44281	0.000575708	0.0161959
SPATA6	4791.4	-1.18971	0.345634	-3.44211	0.000577204	0.0162125
LOC107051636	75.7034	-2.47416	0.720752	-3.43276	0.000597479	0.016677
CXCR1	179.804	1.57695	0.459603	3.43111	0.000601127	0.0167261
CYP3A5	394.716	-2.37637	0.693331	-3.42747	0.000609233	0.0168476
MYL6	10242.9	1.17455	0.342896	3.42537	0.000613954	0.0168906
FCER1G	71.4943	2.28421	0.66694	3.42491	0.000615005	0.0168906
ITGB6	860.837	-1.33874	0.391168	-3.42242	0.000620653	0.0169797
RPS15	8460.21	1.16449	0.3407	3.41794	0.000630971	0.017157
LOC112533285	11.8937	-2.30697	0.676564	-3.40984	0.000650019	0.0175417
LOC112531806	22.2392	-1.66833	0.490098	-3.40407	0.000663893	0.0177025
FBP1	240.013	1.23595	0.363414	3.40096	0.000671502	0.0178073
LOC101749597	197.319	-1.16117	0.341839	-3.39683	0.000681707	0.0179633
SLC10A4	46.4578	1.43929	0.423835	3.39587	0.00068411	0.0180002
RPL35A	4981.75	1.08115	0.318689	3.39247	0.000692649	0.0181981
LOC107050008	73.0226	3.96156	1.16859	3.39004	0.000698822	0.0183096
BAG3	16090.4	-2.3969	0.707878	-3.38603	0.00070911	0.0185217
LOC107050194	166.473	-1.65871	0.489999	-3.38513	0.00071145	0.0185419
LOC107049603	605.542	-1.5409	0.455322	-3.38421	0.000713833	0.0185478
LOC107054636	151.62	1.25901	0.372086	3.38364	0.000715317	0.0185478
C31H17orf49	928.773	1.0373	0.307027	3.37852	0.00072876	0.0188153
IL20RB	42.1158	-2.35698	0.697769	-3.37787	0.000730489	0.0188327
TLR1B	521.11	1.26033	0.374527	3.36513	0.000765085	0.0196116
LOC107050034	14.9291	2.26484	0.673272	3.36394	0.000768389	0.0196681
LOC107054528	11.678	-2.3637	0.704126	-3.35693	0.000788127	0.0200586
MIR147-1	82.1372	2.02782	0.6055	3.349	0.000811024	0.0205536
ITPKA_1	1460.65	-1.02771	0.306934	-3.34832	0.000813031	0.0205753
SYN2	259.701	-1.43038	0.427714	-3.34424	0.000825071	0.0208505
LOC107049435	33.7799	4.44724	1.33032	3.34298	0.000828847	0.0209164
GIMAP7L5	65.5243	1.93442	0.579898	3.33579	0.000850572	0.0213442
LOC101747910	48.4218	-1.52105	0.456637	-3.33097	0.000865436	0.0216565
ADGRG3	284.059	2.73872	0.824996	3.31967	0.00090123	0.0223645
LOC107049426	47.0605	2.68306	0.808634	3.31802	0.000906595	0.0224665
LOC107050595	90.2382	1.53302	0.462192	3.31685	0.00091039	0.0224982
LY86	2646.69	1.7409	0.526507	3.30651	0.00094467	0.0231326
CD72	19.7784	3.49706	1.05767	3.30638	0.000945111	0.0231326
NTSR1	91.7237	-1.44136	0.436164	-3.30462	0.000951046	0.0232143
TPH1	109.198	1.2608	0.381525	3.30462	0.000951036	0.0232143
PPP1R1A	32.096	2.40885	0.72902	3.30423	0.000952378	0.0232152
LOC112532150	35.2615	1.10645	0.335141	3.30145	0.000961855	0.0233479
KBTBD13	86.5021	1.81653	0.550279	3.30111	0.000963043	0.0233479
MC3R	509.062	-1.5132	0.45895	-3.2971	0.000976903	0.0236519
LOC107054220	26.1482	1.55769	0.472989	3.2933	0.000990187	0.0238444
LOC101749222	54.973	2.1629	0.656596	3.29411	0.000987355	0.0238444
LOC112532636	24.9437	-2.80736	0.852956	-3.29132	0.000997171	0.0239777
PON2	232.008	1.05414	0.320311	3.29098	0.000998399	0.0239777
RPS17	10987.8	1.04523	0.317654	3.29048	0.00100016	0.0239878
LOC112530151	102.036	-2.24421	0.682548	-3.28799	0.00100905	0.0240285
LOC101751422	113.657	-1.11618	0.339487	-3.28784	0.0010096	0.0240285
FAM26F	47.6466	2.26815	0.689898	3.28766	0.00101023	0.0240285
LOC101749511	22.8121	3.69434	1.12336	3.28866	0.00100667	0.0240285
CST7	73.2386	2.69661	0.820792	3.28538	0.00101844	0.024167
PTH1R	120.719	-1.9735	0.601332	-3.28187	0.0010312	0.0243251
LOC107052966	13.7462	2.84505	0.869915	3.27049	0.00107362	0.0250121
DGKH	345.294	-2.24933	0.687941	-3.26966	0.00107679	0.0250531
RP11-400G3.5	14.7905	-3.07215	0.939828	-3.26884	0.00107989	0.0250928
BATF3	80.245	1.33409	0.408629	3.2648	0.0010954	0.0254202
RGS18	337.124	1.44547	0.443443	3.25966	0.00111546	0.0258185
CD244	263.768	2.20779	0.678037	3.25616	0.00112932	0.0260719
TNFSF15	233.663	-1.27464	0.391768	-3.25355	0.00113971	0.0262099
CCLI7	21.5505	2.98917	0.919147	3.25212	0.00114548	0.0262419
HOXD9	156.32	-1.84958	0.570185	-3.24382	0.00117937	0.026857
TGM4	627.215	1.62714	0.502095	3.24071	0.00119234	0.0270728
LOC107053163	147.597	-2.5194	0.778188	-3.23752	0.00120573	0.027273
VWA5A	26.0996	-1.39832	0.431895	-3.23763	0.00120526	0.027273
GPX7	520.087	1.25775	0.389057	3.23281	0.00122579	0.027556
LOC422308	101.432	1.7897	0.553612	3.23277	0.00122594	0.027556
COL23A1	110.201	-1.03138	0.319123	-3.23193	0.00122958	0.0276031
TCF15	125.926	1.37248	0.425211	3.22777	0.00124759	0.027885
FAM212A	126.67	1.6963	0.525736	3.22653	0.00125302	0.027885
ADORA3	27.9641	2.2665	0.702296	3.22728	0.00124974	0.027885
LOC101751615	87.2026	1.64708	0.510607	3.22574	0.00125649	0.0279003
WDR78	15.3785	-1.83915	0.570968	-3.22112	0.00127691	0.0282453
XKRX	152.381	2.03237	0.631308	3.2193	0.00128504	0.0282803
CASP14	22.7659	-1.95626	0.60797	-3.2177	0.00129224	0.0283691
KIF1A	326.367	-1.93175	0.601486	-3.21162	0.00131987	0.0287988
CEND1	38.0421	-2.25252	0.701635	-3.21039	0.00132557	0.0288178
LOC112531133	48.6864	2.3572	0.73424	3.21039	0.00132554	0.0288178
CSF3R	1602.83	2.06982	0.645485	3.20661	0.0013431	0.0290226
RPS21	1356.96	1.17996	0.368859	3.19894	0.00137936	0.0295918
SH3BP1	144.871	2.02142	0.632236	3.19725	0.00138746	0.0296944
DOCK2L	629.799	1.74719	0.546808	3.19525	0.0013971	0.0298649
DCSTAMP	66.6346	2.76827	0.867755	3.19016	0.00142196	0.0303104
LY9	266.147	2.02663	0.635716	3.18795	0.00143283	0.0304468
LOC112532315	19.0813	1.3462	0.422535	3.18602	0.00144247	0.0305067
TROJANZ	183.849	1.50733	0.473053	3.18639	0.00144062	0.0305067
LOC107052612	49.8644	-1.57326	0.494032	-3.18453	0.00144991	0.0305556
LOC101748032	73.5242	2.55072	0.801455	3.18262	0.0014595	0.0305886
LOC112531037	18.585	1.72478	0.542879	3.17709	0.00148762	0.0310216
BIN2	296.067	2.12495	0.669808	3.17248	0.00151144	0.0314307
C15orf39	1253.5	1.03977	0.328165	3.16844	0.00153261	0.0316646
LOC100857615	9.94829	3.21071	1.01445	3.16499	0.0015509	0.0318219
POU6F2	13.4546	-2.319	0.733655	-3.16088	0.00157291	0.032163
LOC101748281	86.8986	-3.61543	1.14496	-3.15768	0.00159028	0.0324799
RPL35	6727.97	1.02793	0.325593	3.15709	0.0015935	0.0324799
LOC112530352	575.469	1.61652	0.51235	3.15511	0.00160437	0.0325827
LOC107054039	11.878	-2.63754	0.836469	-3.15318	0.00161502	0.0326878
CYBA	1682.36	1.00993	0.32034	3.15268	0.0016178	0.032707
FLT3	48.1322	1.48436	0.471109	3.15078	0.00162838	0.0327105
CATH3	1712.68	3.27128	1.03786	3.15194	0.00162189	0.0327105
IRF9	154.932	1.53128	0.48645	3.14787	0.00164467	0.0329523
CD8A	127.204	2.11166	0.671013	3.14697	0.00164969	0.0329791
LOC107052209	100.298	1.5588	0.495687	3.14474	0.00166237	0.0330846
LOC101751371	290.846	1.39258	0.442975	3.14371	0.00166823	0.0331196
PSTPIP2	97.3887	2.16096	0.687449	3.14345	0.00166968	0.0331196
LOC112530611	17.6483	2.29873	0.732426	3.13852	0.00169803	0.0335214
RPS15A	6678.57	1.00386	0.319986	3.1372	0.00170569	0.0336104
SERPINB1	123.696	1.87797	0.599105	3.13462	0.00172078	0.0337591
CADPS	322.755	-1.45303	0.465105	-3.12409	0.00178353	0.0347097
MAP3K6	269.975	1.48336	0.474843	3.12389	0.00178476	0.0347097
LOC112530143	48.6385	-1.35394	0.433746	-3.12151	0.00179923	0.0348914
PI3	1735.59	1.95105	0.627293	3.11027	0.00186916	0.0359989
NR1D1_1	131.754	-1.34643	0.433287	-3.10749	0.00188685	0.0362074
KCNH5	424.653	-1.14648	0.368964	-3.10729	0.00188808	0.0362074
STARD9	1032.85	-1.21135	0.390008	-3.10595	0.00189667	0.0362551
VPS18	2628.8	-1.07383	0.345683	-3.1064	0.00189378	0.0362551
MLKL	36.5329	3.20881	1.03306	3.10611	0.00189567	0.0362551
HCLS1	630.353	1.70951	0.55079	3.10373	0.00191095	0.0363345
CD5	83.3118	2.02273	0.651661	3.10396	0.0019095	0.0363345
LOC107054182	125.762	-1.04146	0.335875	-3.10073	0.00193046	0.0365888
BCL2L15	50.968	1.17735	0.379848	3.09952	0.00193837	0.036661
CERS1	1242.13	-1.08309	0.350019	-3.09437	0.0019723	0.0371066
PCDHA12	11.814	2.064	0.667272	3.09319	0.00198019	0.0372159
ZP1	9414.94	1.64035	0.531848	3.08425	0.00204065	0.0380322
DNAJA4	7421.43	-1.69621	0.550647	-3.08039	0.00206731	0.0384494
HMP19	83.3387	-2.18517	0.709565	-3.07959	0.00207287	0.0384939
APLNR	237.63	1.44258	0.468709	3.07777	0.00208556	0.0385485
ZIC2	20.5261	-2.0061	0.652352	-3.07519	0.00210371	0.0387637
LOC112531364	34.4079	-2.17003	0.706531	-3.07139	0.00213062	0.0391386
PTPN7	180.069	1.97366	0.643153	3.06872	0.00214977	0.0392887
CCL1	24.5025	2.46602	0.80428	3.06612	0.00216856	0.0395514
SPIK4	22.795	1.91647	0.625125	3.06575	0.00217128	0.0395607
GAL	128.675	-2.21367	0.722344	-3.06456	0.00217989	0.0396485
LOC101750509	149.483	1.96425	0.641699	3.06101	0.00220593	0.0399479
POLD4	176.07	1.89707	0.620074	3.05943	0.00221758	0.0400373
LOC107049075	8037.14	-1.44827	0.473756	-3.05699	0.00223574	0.0402085
RPS16	7229.84	1.07356	0.35164	3.05302	0.00226549	0.0404193
TRPM1	257.391	-1.14889	0.37645	-3.05191	0.00227392	0.0405229
SLA	323.508	1.46718	0.481228	3.04882	0.0022974	0.04086
LOC101750160	58.6914	2.83641	0.930627	3.04785	0.00230489	0.0409117
TH	81.3385	-4.97776	1.6349	-3.04469	0.00232923	0.0412211
AVPR1A	140.422	3.3834	1.11113	3.04501	0.00232674	0.0412211
AvBD1	6412.97	3.14594	1.03663	3.03477	0.00240719	0.0421011
LOC112531453	42.5039	-1.23316	0.406457	-3.03392	0.00241396	0.0421371
SUV39H1_1	600.089	1.15296	0.380274	3.03192	0.00243003	0.042335
ELF5	9.97677	-4.22599	1.39423	-3.03107	0.0024369	0.0424135
CERS6	541.93	-1.24884	0.412686	-3.02613	0.00247707	0.0429039
COL1A1	83740.7	1.42155	0.469837	3.02563	0.00248117	0.0429333
RYR2	349.525	-1.31056	0.433635	-3.02226	0.00250899	0.0433309
LOC100858919	299.137	1.02895	0.340882	3.01848	0.00254047	0.0437059
GPR34	607.032	1.09679	0.363482	3.01746	0.00254906	0.0437695
LOC112529995	22.5099	-1.46038	0.484081	-3.01681	0.00255449	0.0438207
DSTYK	2857.8	-1.00061	0.332235	-3.01176	0.00259742	0.0444718
DOK2	181.167	1.86272	0.618822	3.0101	0.00261162	0.0446341
STMN2	130.118	-3.02061	1.00474	-3.00636	0.00264397	0.0449048
LOC101748451	16.9874	2.90019	0.964734	3.00621	0.0026453	0.0449048
ELN	2344.7	1.45877	0.485734	3.00324	0.00267121	0.0450879
LOC107051305	195.12	-1.01385	0.337696	-3.00225	0.00267995	0.0451929
LOC107057101	10.2398	-2.43353	0.810998	-3.00066	0.00269399	0.0453308
IKBKE	276.276	1.92061	0.640197	3.00002	0.00269959	0.0453531
RASL12	580.557	1.4088	0.470168	2.99639	0.00273201	0.0457689
COL4A3	1520.89	-1.31539	0.439037	-2.99609	0.00273467	0.0457705
AMY2A	262.087	-1.14166	0.38125	-2.99451	0.00274889	0.0459655
DNAI2	39.3488	-1.20463	0.403177	-2.98784	0.00280959	0.0467621
MUC16	17.6594	-4.11786	1.37852	-2.98717	0.00281575	0.046821
CYP26C1	31.613	1.10995	0.371705	2.9861	0.0028256	0.0469412
SERPINB10B	2473.76	2.40457	0.805553	2.985	0.00283583	0.0470237
ANXA13	38.4507	1.40066	0.469415	2.98385	0.00284649	0.0470698
VIPR1	358.115	-1.03985	0.348882	-2.98054	0.00287742	0.0473623
LOC112531814	24.0574	-2.51059	0.842536	-2.97981	0.00288431	0.0474139
CHODL	71.7127	-1.65462	0.555307	-2.97964	0.00288586	0.0474139
LOC112532616	11.7676	2.76496	0.929392	2.97502	0.0029297	0.0478786
LOC112532687	42.2375	-2.04691	0.68863	-2.97244	0.00295441	0.0481401
HSPH1	8273.91	-1.45801	0.49104	-2.96923	0.00298548	0.0483019
LOC771161	42.8448	1.0563	0.355764	2.96909	0.00298681	0.0483019
PLD4	63.8711	1.0737	0.361918	2.96669	0.00301023	0.0483584
S1PR4	54.7516	1.35823	0.457837	2.96662	0.00301092	0.0483584
GIMAP5	283.633	1.80433	0.608194	2.96669	0.00301022	0.0483584
LOC112533171	11.1515	3.80651	1.28343	2.96588	0.0030182	0.0484319
LOC107052023	108.066	-2.90797	0.980583	-2.96555	0.00302144	0.0484405
LOC107052785	92.2247	1.38023	0.465596	2.96444	0.00303235	0.0485719
RPL37	5272.78	1.00172	0.33854	2.95893	0.00308712	0.0492111
CD4	115.336	1.49788	0.506562	2.95696	0.0031069	0.0494561
S100A11	1030.75	1.02513	0.347302	2.95171	0.00316019	0.049993
LOC107054576	15.3377	1.90314	0.644669	2.95212	0.00315604	0.049993

## Sheet: O(2-vs-3)
DEGs from the 2-vs-3 group in the ovary
geneid	baseMean	log2FoldChange	lfcSE	stat	pvalue	padj
TMEM223	973.544	1.55023	0.116174	13.344	1.28346e-40	1.14819e-36
TSFM	299.429	2.62207	0.196432	13.3485	1.20859e-40	1.14819e-36
HIGD2A	547.457	2.51017	0.193647	12.9626	1.99372e-38	1.18906e-34
TOMM6	1082.13	2.07343	0.164646	12.5932	2.30149e-36	1.02946e-32
RSG1	1279.68	1.68482	0.138337	12.1791	4.01845e-34	1.43796e-30
MRPS12	411.931	2.42822	0.205531	11.8143	3.29097e-32	9.81368e-29
INAFM2	765.924	2.25132	0.192671	11.6848	1.52411e-31	3.40867e-28
KCNK9	398.725	3.46838	0.296748	11.688	1.46865e-31	3.40867e-28
CCDC120	614.012	1.68446	0.144358	11.6687	1.84263e-31	3.66316e-28
CDC26	484.651	2.18257	0.193867	11.2581	2.11247e-29	3.77962e-26
COA3	625.115	2.11969	0.189013	11.2145	3.46152e-29	5.63031e-26
NANOS1	1111.16	2.87028	0.258049	11.123	9.69743e-29	1.44589e-25
MECP2	693.922	1.95366	0.17678	11.0514	2.15894e-28	2.97137e-25
GIPC1	1399.66	1.28173	0.116452	11.0064	3.55849e-28	4.54775e-25
PPIL1	314.628	1.98915	0.181372	10.9673	5.4917e-28	6.5505e-25
CHCHD2	4351.52	1.26144	0.11549	10.9226	8.99026e-28	9.53101e-25
NNF1	1155.73	1.89135	0.17317	10.9219	9.05584e-28	9.53101e-25
IMP3	1434.02	2.06176	0.18977	10.8645	1.7009e-27	1.69069e-24
FBXW9	607.499	1.72078	0.161271	10.6701	1.40502e-26	1.32309e-23
APBB1	2250.33	1.05329	0.0988367	10.6569	1.61871e-26	1.44809e-23
MRPL4	738.798	1.39871	0.131359	10.6479	1.78248e-26	1.51868e-23
ATPIF1	1844.85	2.00753	0.190076	10.5618	4.48195e-26	3.64505e-23
APOA1BP	1450.36	1.52173	0.146944	10.3559	3.93632e-25	3.06211e-22
NDUFA13	1217.15	1.4249	0.140738	10.1245	4.30109e-24	3.20646e-21
RBM8A	1230.33	1.19955	0.1192	10.0633	8.02585e-24	5.74394e-21
NDUFA6	753.848	1.561	0.157944	9.88324	4.92141e-23	3.38669e-20
DNAJB2	2232.47	1.37926	0.140441	9.82088	9.1539e-23	6.06598e-20
LYSMD1	369.642	1.93597	0.197297	9.81251	9.94617e-23	6.3556e-20
MTERF4	618.816	1.63066	0.167436	9.73902	2.05526e-22	1.26803e-19
MEA1	2231.51	1.72729	0.180204	9.58522	9.22614e-22	5.50247e-19
MRI1	1264.17	1.4685	0.15348	9.56805	1.08942e-21	6.28771e-19
MRPL17	1642.56	1.85239	0.193678	9.56431	1.12955e-21	6.31557e-19
RPUSD3	719.137	1.57472	0.164783	9.5563	1.2204e-21	6.61678e-19
DDIT3	534.215	1.83056	0.191692	9.54952	1.30305e-21	6.85709e-19
NDUFA7	965.266	1.16189	0.121895	9.53196	1.54343e-21	7.89002e-19
TARBP2	977.197	1.34478	0.141416	9.50939	1.9178e-21	9.53146e-19
TBCB	2719.65	1.40743	0.14898	9.44708	3.48429e-21	1.68489e-18
CNPY2	1852.58	1.23948	0.131307	9.43953	3.74445e-21	1.76305e-18
LOC107050176	312.243	1.81066	0.193707	9.34741	8.98236e-21	4.12083e-18
NDUFB6	1513.85	1.16897	0.125308	9.32877	1.07105e-20	4.79082e-18
SNRNP25	1575.7	1.46473	0.157211	9.31699	1.1969e-20	5.22317e-18
LOC107050662	247.715	1.59362	0.171109	9.31351	1.23676e-20	5.2686e-18
MFSD5	1462.03	1.12223	0.120739	9.29467	1.47665e-20	6.14424e-18
MRPL24	1832.93	1.11538	0.121149	9.20666	3.36424e-20	1.35848e-17
MRPL54	512.136	1.36117	0.147873	9.205	3.4167e-20	1.35848e-17
GNG7	2982.68	1.48918	0.161904	9.19794	3.64865e-20	1.41917e-17
BRI3	1435.25	1.21108	0.1322	9.16096	5.14387e-20	1.95817e-17
HEXIM1	4140.67	1.26161	0.13816	9.13156	6.75184e-20	2.51675e-17
LOC112530283	1022.35	1.07773	0.118419	9.10101	8.94928e-20	3.26776e-17
RABGGTA	485.423	1.73162	0.191093	9.06164	1.28505e-19	4.53558e-17
LOC417386	239.394	2.16018	0.238405	9.06098	1.29284e-19	4.53558e-17
PTRH2	1148.12	1.55508	0.171967	9.04292	1.52539e-19	5.2485e-17
LOC107049719	1094.08	1.66698	0.185044	9.00859	2.08719e-19	7.04603e-17
CDK2AP2	592.866	1.70635	0.189749	8.99268	2.41265e-19	7.99393e-17
SIVA1	585.529	1.78567	0.198797	8.98239	2.64952e-19	8.61914e-17
EIF4EBP2	2614.83	1.01661	0.113208	8.98	2.70775e-19	8.65127e-17
LOC107050352	1609.87	1.65597	0.184769	8.96237	3.17769e-19	9.9746e-17
INTS5	527.703	1.66376	0.185804	8.95437	3.41689e-19	1.05405e-16
TMEM147	451.942	2.20083	0.246335	8.9343	4.09772e-19	1.24265e-16
PSMG4	772.443	1.9913	0.224587	8.8665	7.54783e-19	2.25076e-16
RNF115	864.248	1.25021	0.141165	8.85637	8.26646e-19	2.42465e-16
NFKBIB	2259.87	1.09245	0.124047	8.80668	1.28907e-18	3.72001e-16
CLN3	391.082	1.84235	0.210485	8.75286	2.08019e-18	5.90775e-16
SERF2	567.547	2.49877	0.287725	8.68458	3.80133e-18	1.06271e-15
MRPL49	365.262	1.51176	0.175516	8.61323	7.10291e-18	1.95516e-15
UQCRH	1124.65	1.05214	0.123004	8.55365	1.19261e-17	3.21175e-15
FRMD8	362.121	1.72439	0.201621	8.55267	1.2027e-17	3.21175e-15
LOC107050083	2504.43	1.09738	0.128455	8.5429	1.30891e-17	3.44397e-15
ANAPC11	454.632	1.94289	0.228228	8.51293	1.69596e-17	4.3977e-15
TMEM167B	632.884	1.16057	0.136369	8.51052	1.73161e-17	4.426e-15
TMEM41A	985.086	1.15851	0.136247	8.503	1.84757e-17	4.65588e-15
STK16	743.668	1.10386	0.130032	8.48917	2.08126e-17	5.17193e-15
MVD	1281.01	1.6638	0.196719	8.45774	2.72608e-17	6.68151e-15
LOC100858737	825.82	1.52157	0.180071	8.44982	2.91746e-17	7.05394e-15
NDUFA2	497.581	1.84753	0.219215	8.42796	3.51729e-17	8.39085e-15
LOC112531361	386.306	1.3268	0.157791	8.4086	4.14943e-17	9.76863e-15
NEDD8	682.678	1.55077	0.184529	8.4039	4.31876e-17	1.00352e-14
NDUFS8	1378.11	1.12623	0.134178	8.39353	4.71778e-17	1.08219e-14
ZNHIT3	836.027	1.0384	0.125223	8.29236	1.11019e-16	2.51436e-14
PIGBOS1	244.357	2.55826	0.308599	8.28991	1.13338e-16	2.5348e-14
SDHD	2033.9	1.06044	0.127993	8.2851	1.18012e-16	2.60674e-14
GADD45GIP1	1340.84	1.37141	0.165688	8.27708	1.2623e-16	2.75428e-14
CLPP	314.163	1.53743	0.188093	8.17374	2.98972e-16	6.44483e-14
POLR3D	742.187	1.17222	0.143487	8.16949	3.0969e-16	6.5188e-14
ABCB8	1289.34	1.28747	0.15758	8.17026	3.07729e-16	6.5188e-14
DOHH	1557.14	1.61239	0.197953	8.14531	3.78308e-16	7.87057e-14
LOC112530984	498.492	1.34485	0.16613	8.09517	5.71867e-16	1.17607e-13
UQCR10	1015.21	1.14455	0.142062	8.05671	7.83736e-16	1.59348e-13
LOC112531007	333.248	1.81987	0.226093	8.04918	8.33525e-16	1.67567e-13
TRIR	1117.64	1.33889	0.166602	8.03646	9.24748e-16	1.8384e-13
RBP14L	2678.44	1.65595	0.206497	8.01924	1.064e-15	2.09199e-13
COX14	256.145	1.51331	0.188911	8.01072	1.14036e-15	2.21775e-13
YRDC	702.886	1.52542	0.191465	7.96708	1.62469e-15	3.12569e-13
SLC35F6	265.032	1.50193	0.188748	7.95733	1.75794e-15	3.34608e-13
GST2L	4344.43	1.00508	0.126374	7.95317	1.81798e-15	3.42393e-13
NDUFB7	949.637	1.93173	0.243227	7.94209	1.98804e-15	3.65379e-13
LOC112530927	114.251	1.96358	0.247241	7.94195	1.99031e-15	3.65379e-13
OPA3	195.995	2.42824	0.305775	7.94127	2.00129e-15	3.65379e-13
CTDNEP1	962.164	1.58794	0.200063	7.93716	2.06863e-15	3.73858e-13
LOC107049631	384.602	1.85788	0.23494	7.90789	2.61797e-15	4.68407e-13
SDF2	1150.84	1.41301	0.17894	7.89656	2.86717e-15	5.07916e-13
CCDC28B	208.957	1.48047	0.187566	7.89304	2.94913e-15	5.17312e-13
HSPBP1	1448.99	1.12112	0.142546	7.865	3.69106e-15	6.4117e-13
SEC61B	2017.59	1.67925	0.213588	7.86212	3.77692e-15	6.49776e-13
NDUFAF3	628.047	1.54773	0.197255	7.84632	4.28427e-15	7.3004e-13
PAM16	605.837	1.31655	0.168394	7.81825	5.35608e-15	9.04066e-13
H2A2BL	5502.75	1.76872	0.226385	7.81289	5.58934e-15	9.34621e-13
MRPS24	519.679	1.52508	0.1958	7.78894	6.75761e-15	1.11951e-12
PPOX	720.981	1.23985	0.159363	7.78006	7.24904e-15	1.18991e-12
PIN4	696.849	1.45559	0.187995	7.74272	9.73104e-15	1.5828e-12
OST4	899.822	1.7665	0.230081	7.67774	1.61923e-14	2.61002e-12
ABHD1	982.496	1.12908	0.148238	7.61669	2.60265e-14	4.15773e-12
LOC107051077	176.279	2.4891	0.330428	7.53297	4.95994e-14	7.78449e-12
SMDT1	929.452	1.0647	0.141383	7.53059	5.05115e-14	7.85872e-12
HDDC3	312.894	1.8018	0.239301	7.52942	5.09659e-14	7.86105e-12
ATP5L	1357.01	1.44095	0.1915	7.52455	5.29032e-14	8.09011e-12
TUBA1A	7329.05	1.18019	0.157324	7.50163	6.30276e-14	9.55669e-12
SMUG1	696.784	1.23909	0.165267	7.4975	6.50486e-14	9.78025e-12
ID4	1148.31	1.82773	0.246111	7.42645	1.11555e-13	1.66328e-11
PBXIP1	2184.57	1.47219	0.198888	7.4021	1.34043e-13	1.98206e-11
SPRYD3	2145.56	1.10653	0.149737	7.38981	1.47035e-13	2.15635e-11
MRPS21	532.776	1.42519	0.192906	7.38799	1.49066e-13	2.16836e-11
ZFAND2B	895.181	1.25257	0.169619	7.3846	1.52907e-13	2.20039e-11
POLR2L	711.696	1.4407	0.195473	7.3703	1.70247e-13	2.39848e-11
SUOX	1486.85	1.14298	0.15587	7.33291	2.25212e-13	3.14713e-11
ATP5SL	622.137	1.53208	0.209661	7.30742	2.72321e-13	3.74797e-11
MRPL16	1169.8	1.23253	0.168957	7.29491	2.98849e-13	4.08168e-11
COMMD4	829.402	1.17593	0.161663	7.27395	3.49138e-13	4.73241e-11
LOC112532542	232.034	1.63492	0.225769	7.24155	4.43574e-13	5.96723e-11
LOC107051009	804.413	1.55056	0.214425	7.23122	4.78678e-13	6.39142e-11
SNAI2	10428	-1.49039	0.206512	-7.21698	5.3154e-13	7.04468e-11
F8A3	666.035	1.57806	0.219162	7.20046	6.00108e-13	7.78053e-11
MYOC	1378.14	2.25402	0.313024	7.20079	5.98668e-13	7.78053e-11
AVPI1	706.717	1.95271	0.272921	7.15485	8.37669e-13	1.06295e-10
CCDC142	621.262	1.54648	0.216291	7.15002	8.6765e-13	1.09324e-10
MED11	553.113	2.10331	0.294429	7.14371	9.08453e-13	1.13665e-10
SVBP	3011.77	1.40987	0.200316	7.0382	1.9474e-12	2.37026e-10
NAA38	1164.22	1.41786	0.201521	7.03579	1.9814e-12	2.39535e-10
CCDC9	409.646	1.39153	0.197977	7.02871	2.08451e-12	2.50309e-10
RPP14	169.504	2.06877	0.295306	7.00551	2.46089e-12	2.93535e-10
GLMP	504.686	1.05894	0.152183	6.95831	3.44381e-12	4.05373e-10
TMEM101	647.35	1.0518	0.151285	6.95245	3.59001e-12	4.19146e-10
GNMT	689.444	1.52854	0.219879	6.95176	3.60767e-12	4.19146e-10
NDUFV1	2970.5	1.22563	0.176579	6.94096	3.89439e-12	4.49538e-10
LOC425431	1839.96	1.44626	0.20848	6.93716	4.00059e-12	4.58837e-10
TIMM13	208.917	1.41036	0.203567	6.92824	4.2611e-12	4.85603e-10
SPATA2L	1218.11	1.28597	0.186829	6.88314	5.85455e-12	6.50619e-10
SLC6A8	4679.13	1.17554	0.17089	6.87897	6.02881e-12	6.65848e-10
MANF	2337.46	1.22758	0.178645	6.87158	6.3493e-12	6.96942e-10
LOC112533143	171.163	1.21125	0.176518	6.86193	6.79359e-12	7.41164e-10
DGUOK_1	975.511	1.36441	0.198898	6.85986	6.89287e-12	7.47438e-10
LOC107050412	841.571	2.03066	0.298037	6.81347	9.52743e-12	1.02075e-09
RNF122	864.557	1.15727	0.170193	6.79972	1.04826e-11	1.1164e-09
INO80B	1058.34	1.12415	0.166491	6.75206	1.4576e-11	1.51625e-09
OTUB1	3129.31	1.14143	0.169041	6.75239	1.45425e-11	1.51625e-09
ZNF593	2843.85	1.15347	0.170861	6.7509	1.46932e-11	1.5196e-09
NUDT16L1	3958.97	1.0123	0.150526	6.72509	1.75479e-11	1.79409e-09
IER5	1331.84	1.38618	0.207399	6.68366	2.33043e-11	2.36909e-09
SF3B5	1456.26	1.14965	0.172459	6.66621	2.625e-11	2.63857e-09
MIF	3743.16	1.13444	0.171115	6.62972	3.36334e-11	3.32323e-09
PMVK	564.818	1.69041	0.255003	6.62897	3.38044e-11	3.32323e-09
POLE4	536.038	1.27388	0.192333	6.62329	3.51294e-11	3.43461e-09
NDUFC2	668.464	1.4319	0.2169	6.60165	4.06603e-11	3.95377e-09
ID1	2128.95	1.91203	0.290739	6.57643	4.81863e-11	4.66026e-09
LOC101751662	88.9515	-2.66241	0.40536	-6.568	5.09956e-11	4.90545e-09
MEPCE	2244.47	1.26991	0.193691	6.55636	5.51365e-11	5.27542e-09
LOC425940	235.604	2.82728	0.432995	6.5296	6.59465e-11	6.27614e-09
WDR74	608.71	1.39726	0.215462	6.48498	8.87463e-11	8.31334e-09
ECSIT	1271.4	1.33629	0.20618	6.4812	9.09952e-11	8.47961e-09
TRAPPC5	531.504	1.1189	0.173075	6.46481	1.01424e-10	9.40249e-09
UBALD1	1733.19	1.16212	0.179954	6.45789	1.06175e-10	9.79214e-09
POP5	560.657	1.62218	0.251304	6.45507	1.0817e-10	9.87438e-09
PIGY	1656.71	1.10258	0.17095	6.44971	1.12061e-10	1.01777e-08
SNTB2	798.102	1.34116	0.207986	6.44835	1.13077e-10	1.02181e-08
WBP1	1846.98	1.07754	0.167339	6.43927	1.20053e-10	1.07454e-08
PREB	1042.84	1.15503	0.179375	6.43919	1.20113e-10	1.07454e-08
NDUFB4	2001.03	1.035	0.161036	6.42712	1.30048e-10	1.15762e-08
RPLP1	11243	1.8298	0.285004	6.42027	1.36035e-10	1.19898e-08
UFC1	591.034	1.31783	0.205335	6.41793	1.38137e-10	1.21154e-08
PHPT1	1193.71	1.43537	0.223788	6.41399	1.41757e-10	1.23723e-08
ATP5G3	2314.22	1.48261	0.231472	6.40514	1.50228e-10	1.29849e-08
TMEM141	493.149	1.33458	0.208709	6.39445	1.61131e-10	1.38604e-08
NDUFAF8	303.597	1.5255	0.239041	6.38177	1.75053e-10	1.49859e-08
ZBTB45	460.741	1.35025	0.212077	6.36678	1.93038e-10	1.63689e-08
LOC112531696	116.038	1.89118	0.297331	6.36054	2.01039e-10	1.6967e-08
RPE	1401.82	1.16698	0.183873	6.34666	2.20042e-10	1.83971e-08
FMC1	224.773	1.93103	0.304753	6.33638	2.35229e-10	1.94848e-08
C20orf27	363.34	1.12448	0.177595	6.33173	2.42427e-10	1.98968e-08
TIMM10B	652.7	1.74098	0.276369	6.29948	2.98648e-10	2.43991e-08
PTPMT1	465.015	1.63792	0.261457	6.26461	3.73757e-10	3.01228e-08
DUSP23	721.834	1.47478	0.235539	6.26132	3.81722e-10	3.04901e-08
HAX1	922.425	1.32351	0.211501	6.25772	3.90645e-10	3.09266e-08
TMSB15B	2792.41	1.09525	0.175434	6.24312	4.28924e-10	3.36592e-08
CHURC1	1007.31	1.51002	0.242481	6.22737	4.74326e-10	3.70595e-08
ARPC4-TTLL3	767.491	1.19126	0.191463	6.22191	4.91141e-10	3.82065e-08
NAB2	1160.48	1.46609	0.235702	6.22011	4.96808e-10	3.848e-08
GJB1	343.536	1.31796	0.212296	6.20812	5.36207e-10	4.10864e-08
SYNGR2	4763.29	1.36993	0.220677	6.20786	5.3711e-10	4.10864e-08
C22orf39	433.002	1.68873	0.272398	6.19952	5.66359e-10	4.31204e-08
LOC101749773	906.054	1.02017	0.164981	6.18354	6.26804e-10	4.73197e-08
H2AFV	2625.77	1.17445	0.19021	6.17451	6.63689e-10	4.98938e-08
CRELD1	1922.65	1.24521	0.201908	6.16722	6.9503e-10	5.20313e-08
MRPL34	1049.88	1.05485	0.171399	6.15433	7.53958e-10	5.59744e-08
UQCRQ	874.982	1.00563	0.163427	6.1534	7.58382e-10	5.60701e-08
B9D2	59.2054	3.134	0.509542	6.15063	7.7178e-10	5.68259e-08
LOC112531360	447.095	1.2428	0.202437	6.13917	8.2953e-10	6.08276e-08
PTX3	212.462	4.12995	0.673446	6.13256	8.64752e-10	6.31516e-08
PDRG1	501.412	1.11955	0.182712	6.12739	8.9333e-10	6.47104e-08
C31H17orf49	928.773	1.8973	0.310293	6.11455	9.68275e-10	6.98564e-08
EYY68_mgt15	218.495	-1.19877	0.196975	-6.08592	1.15824e-09	8.28929e-08
LOC107050018	471.937	1.25734	0.206679	6.08351	1.17577e-09	8.38122e-08
IL13RA2	562.045	1.93167	0.318197	6.07067	1.2738e-09	8.97279e-08
LOC107049545	1708.14	1.07019	0.176544	6.06187	1.34547e-09	9.44043e-08
LOC112529978	265.062	1.86185	0.307923	6.04648	1.48044e-09	1.03066e-07
LOC101751749	350.257	1.64532	0.272165	6.0453	1.49132e-09	1.03421e-07
NDUFS5	1531.87	1.34806	0.223278	6.03758	1.5644e-09	1.0807e-07
RPAIN	1332.53	1.47909	0.245274	6.03035	1.63605e-09	1.12586e-07
LOC112530905	236.352	1.06303	0.176486	6.02333	1.70863e-09	1.1713e-07
ANKRD39	475.065	2.42355	0.402872	6.01569	1.79123e-09	1.21858e-07
CEP290	890.313	-1.19092	0.198208	-6.00846	1.87295e-09	1.26456e-07
PEX11B	307.589	1.28584	0.214232	6.00209	1.94791e-09	1.31023e-07
HIST1H4D	45.6026	2.55218	0.425466	5.99855	1.99084e-09	1.33408e-07
JTB	1284.82	1.20867	0.201801	5.98943	2.1058e-09	1.40586e-07
TMEM199	1280.32	1.0508	0.17571	5.9803	2.22733e-09	1.47598e-07
UBTD1	282.268	1.34285	0.225204	5.9628	2.47958e-09	1.63672e-07
NHP2	749.828	1.36604	0.229116	5.96223	2.4882e-09	1.63672e-07
TRPT1	110.419	2.06436	0.346824	5.95218	2.64598e-09	1.72781e-07
SELENOH	541.157	1.69277	0.284588	5.94814	2.71201e-09	1.75809e-07
RABIF	1375.32	1.45939	0.24545	5.94575	2.75199e-09	1.77757e-07
NTMT1	1756.57	1.04982	0.176757	5.93934	2.86168e-09	1.82244e-07
MRPL12	1081.47	1.10078	0.185297	5.94064	2.83911e-09	1.82244e-07
LHFPL4	169.098	1.38212	0.232706	5.93931	2.8622e-09	1.82244e-07
SOX17	159.239	2.3176	0.390511	5.93478	2.94242e-09	1.86687e-07
PARP8	1774.75	-1.04535	0.176314	-5.92889	3.04985e-09	1.9214e-07
WIPF2	1544.97	1.01194	0.171498	5.9006	3.62177e-09	2.25787e-07
SDHAF1	824.553	1.28317	0.217514	5.89924	3.65185e-09	2.26871e-07
PAGR1	325.252	1.29834	0.220138	5.89785	3.68268e-09	2.27995e-07
LOC112532802	296.969	1.12701	0.191229	5.89349	3.78123e-09	2.33289e-07
RPS28	3921.35	1.98199	0.337986	5.86414	4.51469e-09	2.76633e-07
OGG1	230.194	1.25693	0.215246	5.83951	5.23557e-09	3.17542e-07
BOLA3	319.496	2.13227	0.365882	5.82775	5.61787e-09	3.39577e-07
ACYP1	772.665	1.56444	0.268673	5.82283	5.78595e-09	3.4856e-07
DHPS	631.824	1.22673	0.21183	5.79111	6.9924e-09	4.19826e-07
UQCC3	264.081	1.58231	0.273385	5.78787	7.12851e-09	4.26566e-07
ATRAID	1046	1.31144	0.226672	5.78562	7.22474e-09	4.30884e-07
COX17	817.001	1.07881	0.18666	5.77952	7.49153e-09	4.4531e-07
DBNDD1	651.244	1.11682	0.193498	5.77171	7.8469e-09	4.6489e-07
LOC424727	663.993	1.22563	0.212536	5.76669	8.08437e-09	4.77378e-07
UXT	395.065	1.34663	0.234575	5.74073	9.4269e-09	5.54823e-07
LDHD	527.428	1.18378	0.206419	5.73484	9.7603e-09	5.7069e-07
UPP2	149.799	1.61021	0.281223	5.72574	1.02981e-08	5.98225e-07
LOC107049461	48.6239	2.17214	0.379487	5.7239	1.04108e-08	6.02813e-07
SLC25A39	2341.52	1.05749	0.184985	5.71661	1.0867e-08	6.272e-07
KPTN	634.286	1.20188	0.210322	5.71446	1.10056e-08	6.3133e-07
CTXN1	288.015	4.2193	0.74607	5.65536	1.55516e-08	8.80538e-07
NPTX1	370.867	2.33497	0.413078	5.65262	1.58022e-08	8.91903e-07
DLX6	88.7246	2.68434	0.475372	5.64681	1.63448e-08	9.16744e-07
LOC112533358	1919.01	1.97403	0.349897	5.64176	1.68317e-08	9.38171e-07
MRPL55	500.694	1.43512	0.255057	5.62666	1.83729e-08	1.02089e-06
LOC107051359	188.349	1.39502	0.248391	5.6162	1.95204e-08	1.07796e-06
PYM1	342.179	1.34281	0.23939	5.6093	2.03141e-08	1.11491e-06
SLC39A1	2952.07	1.55469	0.277444	5.60361	2.09932e-08	1.14865e-06
WDR13L	1901.11	1.33253	0.237875	5.6018	2.12137e-08	1.15718e-06
IRX3	67.0566	2.68781	0.479867	5.60115	2.12934e-08	1.158e-06
LOC107049204	44.7537	2.71516	0.48485	5.60001	2.14336e-08	1.16209e-06
C14H16orf59	668.553	1.00883	0.181103	5.57051	2.54e-08	1.36474e-06
TUSC1	1332.24	1.20923	0.217233	5.56653	2.59861e-08	1.39205e-06
RGCC	246.683	1.6498	0.296887	5.55699	2.74473e-08	1.46157e-06
NDUFS6	538.555	1.41493	0.255614	5.53544	3.10449e-08	1.64824e-06
TAF6L	869.732	1.13427	0.206272	5.49892	3.82132e-08	1.98753e-06
LOC107051618	75.4753	2.07876	0.378199	5.49647	3.87473e-08	2.00947e-06
TMEM107	172.754	1.50774	0.274603	5.49059	4.00591e-08	2.06553e-06
LOC101748203	146.317	1.45938	0.2668	5.46993	4.50214e-08	2.29101e-06
LOC107050883	84.6081	1.87603	0.343288	5.46489	4.63181e-08	2.34103e-06
TXNL4A	421.46	1.07356	0.197326	5.44057	5.31112e-08	2.66181e-06
MPV17	486.164	1.40773	0.259533	5.42408	5.82551e-08	2.88726e-06
LOC107050215	54.9697	1.51844	0.280253	5.4181	6.02343e-08	2.9689e-06
IFI27L2	413.22	2.36196	0.436281	5.41385	6.16823e-08	3.01535e-06
ISCA2	2066.3	1.26057	0.232986	5.41051	6.28439e-08	3.06377e-06
GFRA3	130.736	4.77895	0.884016	5.40595	6.4465e-08	3.12186e-06
SHOX2	25.0309	3.81122	0.706523	5.39433	6.87795e-08	3.30807e-06
FAM181B	352.726	1.09551	0.203292	5.38887	7.09038e-08	3.4011e-06
MRPL41	639.945	1.64669	0.307368	5.35738	8.44356e-08	4.00722e-06
SEZ6L	421.367	3.75246	0.700588	5.35615	8.50132e-08	4.02396e-06
HHIP	78.4997	-1.852	0.346763	-5.34083	9.25217e-08	4.36115e-06
LOC112530040	162.692	1.51416	0.283518	5.34063	9.26244e-08	4.36115e-06
TOMM5	1087.3	1.06539	0.199637	5.3366	9.4704e-08	4.44736e-06
TIMM8A	1063.72	1.07205	0.201007	5.33337	9.64052e-08	4.51517e-06
MBLAC1	226.445	1.83771	0.3464	5.30516	1.12571e-07	5.15122e-06
LOC107053182	334.28	-1.55752	0.29439	-5.29065	1.21879e-07	5.53467e-06
FAHD2AL	1561.38	1.00082	0.189298	5.287	1.2434e-07	5.60378e-06
BEND4	320.797	-1.46868	0.277861	-5.28567	1.25246e-07	5.63039e-06
LOC112532368	268.934	-2.1614	0.409589	-5.277	1.31317e-07	5.84916e-06
GZMM	414.985	1.39349	0.265379	5.25092	1.5134e-07	6.63669e-06
ROMO1	512.968	1.58245	0.301884	5.24193	1.58907e-07	6.93455e-06
LRFN1	1079.19	1.2595	0.240359	5.24007	1.60514e-07	6.95851e-06
LOC107052984	1399.99	-1.06632	0.203656	-5.23589	1.64189e-07	7.09583e-06
NPM2	1198.27	2.24724	0.429808	5.22847	1.70921e-07	7.36895e-06
TMEM238	85.5072	1.65458	0.3179	5.20473	1.94283e-07	8.23725e-06
AMT	772.216	1.20558	0.232696	5.18092	2.20799e-07	9.25183e-06
PLIN4	4634.96	1.32313	0.255828	5.17195	2.31669e-07	9.66205e-06
ZIC2	20.5261	3.89349	0.753323	5.16841	2.3609e-07	9.80076e-06
LOC107050670	116.123	-1.28863	0.24943	-5.16628	2.38794e-07	9.89005e-06
LOC100858796	962.162	1.04762	0.202855	5.16438	2.41236e-07	9.94516e-06
SPIK2	886.417	1.67562	0.32466	5.16115	2.45437e-07	1.00951e-05
LOC112532514	940.888	-1.02999	0.199593	-5.16044	2.46365e-07	1.011e-05
GTPBP3	155.901	1.46778	0.28446	5.15987	2.47116e-07	1.01176e-05
LOC112531444	501.831	1.4129	0.274098	5.15471	2.54019e-07	1.03029e-05
KRTCAP3	196.235	1.46772	0.285087	5.14833	2.62811e-07	1.06145e-05
GGCX	754.15	1.27972	0.248908	5.14134	2.72788e-07	1.08945e-05
LOC107050017	653.013	1.59364	0.310571	5.13132	2.87718e-07	1.14652e-05
RRS1	1068.51	1.40916	0.275222	5.12008	3.05402e-07	1.20891e-05
DLX1	18.4699	5.13835	1.00404	5.11767	3.09332e-07	1.22176e-05
LOC107054010	33.3531	-2.61563	0.51278	-5.10088	3.38084e-07	1.32363e-05
NDUFB2	879.129	1.24524	0.244332	5.09651	3.4598e-07	1.35007e-05
HIST1H4I	116.14	2.13449	0.419352	5.08996	3.58138e-07	1.38697e-05
COX8A	491.193	1.36977	0.269526	5.08214	3.73213e-07	1.43295e-05
LSM10	211.406	1.26415	0.249086	5.07514	3.87209e-07	1.4835e-05
SRRD	356.761	1.03969	0.20535	5.06299	4.12737e-07	1.57792e-05
DYL2	40.733	3.14417	0.625539	5.02634	4.99921e-07	1.88704e-05
C10H15ORF58	599.225	1.14402	0.228259	5.01194	5.38852e-07	2.02545e-05
RIPPLY2	108.131	2.85623	0.570837	5.00358	5.62742e-07	2.11081e-05
ABHD8	51.0815	1.90415	0.380767	5.00084	5.70805e-07	2.13212e-05
HNMT	401.114	1.2148	0.242972	4.99974	5.74079e-07	2.13597e-05
LOC107053822	67.5649	-2.59118	0.518929	-4.99333	5.93484e-07	2.18657e-05
EXOSC5	831.01	1.17972	0.236266	4.99318	5.93938e-07	2.18657e-05
IMP4	1077.16	1.23874	0.248188	4.99112	6.00314e-07	2.20551e-05
METTL10	79.3611	1.24302	0.250503	4.96211	6.97328e-07	2.53589e-05
FIGLA	293.542	1.9681	0.397868	4.94662	7.55122e-07	2.72942e-05
LOC112531384	112.431	1.45573	0.294488	4.94326	7.68274e-07	2.76579e-05
LOC107050919	54.9343	2.41072	0.488059	4.93941	7.83611e-07	2.81534e-05
AAAS	2433.19	1.00553	0.203692	4.93652	7.95278e-07	2.83448e-05
HAND2	500.077	1.28861	0.261014	4.93693	7.93628e-07	2.83448e-05
LOC107052840	87.7553	1.68171	0.340655	4.93668	7.94635e-07	2.83448e-05
RAB25	131.936	1.21384	0.246124	4.93182	8.14686e-07	2.897e-05
TIMM10	200.538	1.8972	0.384711	4.93149	8.16056e-07	2.897e-05
CISD3	304.417	1.67841	0.340834	4.92443	8.46061e-07	2.97401e-05
THEM4	266.614	1.63743	0.332575	4.92349	8.50158e-07	2.98255e-05
HOXD9	156.32	2.83129	0.575373	4.92078	8.61984e-07	3.01812e-05
GMPPB	1277.17	1.09264	0.222129	4.91894	8.70162e-07	3.04081e-05
LOC112530856	294.814	1.6638	0.338871	4.90985	9.11467e-07	3.1666e-05
QTRT1	312.225	1.18653	0.241734	4.90843	9.18083e-07	3.18092e-05
SMIM20	663.157	1.25957	0.256951	4.90198	9.48761e-07	3.26447e-05
TAC3	34.3474	3.16605	0.645986	4.90111	9.52989e-07	3.27272e-05
ASPH	1847.29	-1.26385	0.258291	-4.89315	9.9235e-07	3.40136e-05
AEN	729.606	1.09624	0.224107	4.89161	1.00016e-06	3.42157e-05
LOC107049580	676.335	1.48068	0.303787	4.87407	1.09322e-06	3.71156e-05
LOC112532077	340.147	1.0353	0.212782	4.86555	1.14137e-06	3.85311e-05
CCDC71L	2193.31	1.05822	0.217724	4.86037	1.17165e-06	3.94785e-05
COA4	132.727	1.13105	0.233055	4.85314	1.21524e-06	4.08705e-05
NUDT8	274.913	1.28617	0.265425	4.84571	1.26162e-06	4.21923e-05
LMNB2	1061.01	-1.11336	0.229801	-4.84487	1.26695e-06	4.22914e-05
INHBB	304.555	-2.55028	0.526431	-4.84448	1.26947e-06	4.22966e-05
LOC107049468	350.776	1.11185	0.229706	4.84033	1.29626e-06	4.31092e-05
LOC107050964	376.777	1.02137	0.211164	4.83688	1.31895e-06	4.37012e-05
FBXO46	2354.27	1.15753	0.240184	4.81936	1.4402e-06	4.73676e-05
STMN2	130.118	4.9093	1.01885	4.81849	1.44651e-06	4.7488e-05
RTN4RL2	1312.8	1.34322	0.279198	4.811	1.50178e-06	4.91224e-05
LOC112530477	35.4783	-2.19907	0.458736	-4.79376	1.63688e-06	5.30562e-05
SNCB	561.536	1.77353	0.371285	4.77673	1.78169e-06	5.70268e-05
GAL	128.675	3.48075	0.729058	4.7743	1.80329e-06	5.76152e-05
VSTM2B	227.826	1.26495	0.265325	4.76756	1.86469e-06	5.90495e-05
EYY68_mgt13	1536.01	-1.04641	0.220124	-4.75372	1.99706e-06	6.26867e-05
EIF4EBP1	7084.88	1.14062	0.240205	4.74853	2.04899e-06	6.39799e-05
ATP6V0E2	591.944	1.00827	0.212518	4.7444	2.0912e-06	6.51843e-05
TMEM173	549.498	1.24757	0.263368	4.737	2.16906e-06	6.73764e-05
LOC107053955	88.6165	2.347	0.496404	4.728	2.26738e-06	7.00656e-05
DCAF11	195.513	2.33033	0.493178	4.72514	2.29957e-06	7.06941e-05
PI3	1735.59	2.97298	0.62958	4.72216	2.33353e-06	7.14925e-05
COA6	460.142	1.06247	0.22513	4.71938	2.3656e-06	7.19818e-05
ELP5	121.56	1.27566	0.271509	4.6984	2.62209e-06	7.87154e-05
LOC112530067	118.509	1.74004	0.370659	4.69444	2.67332e-06	7.97183e-05
MRPL35	1569.56	1.02775	0.220395	4.66321	3.11313e-06	9.14615e-05
LOC112533547	117.991	1.69265	0.363097	4.6617	3.13611e-06	9.19856e-05
MGAT1	1085.34	1.0229	0.219919	4.65126	3.2992e-06	9.62957e-05
TUBB3	1701.09	1.97592	0.425003	4.64918	3.33258e-06	9.71117e-05
ALDH1A2	1277.42	-1.29787	0.279473	-4.64399	3.41742e-06	9.90826e-05
TXN	18854.8	1.27547	0.27466	4.64381	3.42036e-06	9.90826e-05
SUV39H1_1	600.089	1.78292	0.384297	4.63942	3.4938e-06	0.000100987
ANO3	670.327	-1.44372	0.311307	-4.6376	3.52476e-06	0.000101718
TERC	13.1508	3.30513	0.713301	4.63357	3.59414e-06	0.000103386
TTC32	228.91	1.15769	0.250004	4.63068	3.64473e-06	0.000104506
LOC112531373	40.9071	1.77326	0.383764	4.62069	3.82459e-06	0.000109138
LOC772158	454.461	6.03814	1.30817	4.61571	3.91749e-06	0.000111611
LOC112533178	55.158	1.86535	0.40493	4.6066	4.09301e-06	0.000115691
ECH1	1354.45	1.04357	0.226632	4.60469	4.13082e-06	0.000116392
VPS37D	790.114	1.58337	0.344076	4.60179	4.1888e-06	0.00011784
PCSK5	1440.24	-1.07282	0.233353	-4.59741	4.27773e-06	0.000119964
RXFP1	782.054	-1.78945	0.389257	-4.59708	4.28449e-06	0.000119966
COL15A1	1598.88	-1.37502	0.299342	-4.59349	4.35895e-06	0.00012186
LOC101749837	174.72	1.74996	0.381172	4.59098	4.41161e-06	0.000122566
MRPL23	1158.89	1.17398	0.256186	4.58254	4.59361e-06	0.000127227
MRPL43	591.296	1.39865	0.305422	4.57939	4.66341e-06	0.000128867
LRRC61	39.3958	1.58301	0.345945	4.5759	4.74177e-06	0.000130724
LOC112530435	344.81	1.14457	0.250676	4.56594	4.97273e-06	0.00013646
QPRT	163.28	2.03913	0.447589	4.5558	5.21862e-06	0.000142335
LOC100857622	2023.63	1.65562	0.363893	4.54974	5.37128e-06	0.000146275
NR0B1	3405.15	1.29444	0.284666	4.54724	5.4353e-06	0.000147794
UBE2L6	140.911	1.24609	0.274472	4.53996	5.6265e-06	0.000152554
RCC1	1083.89	1.02609	0.226063	4.53897	5.65303e-06	0.000153017
CAPN9	30.691	-1.87801	0.414757	-4.52798	5.95508e-06	0.000159789
DLX5	54.5722	2.75314	0.608037	4.52792	5.95683e-06	0.000159789
HIF3A	485.497	1.30104	0.28773	4.52175	6.13307e-06	0.000163781
DKK1	85.8978	2.03894	0.450904	4.52189	6.12893e-06	0.000163781
LOC107049075	8037.14	2.14161	0.473813	4.51995	6.18538e-06	0.000164686
C1H12ORF57	1319.68	1.37115	0.303394	4.51935	6.20298e-06	0.000164909
LAMTOR2	480.477	1.11041	0.246426	4.50606	6.60413e-06	0.000174536
TFAP2E	32.6539	3.61351	0.802053	4.50533	6.6271e-06	0.000174885
REEP4	628.248	1.01262	0.224963	4.50126	6.75524e-06	0.000177221
HGH1	285.265	1.4988	0.333878	4.48908	7.15331e-06	0.00018657
DPYSL5L	58.748	2.48487	0.554415	4.48197	7.39588e-06	0.000192616
HSD11B2	243.282	2.83471	0.633615	4.47387	7.68179e-06	0.000199481
LVRN	62.8372	3.77772	0.844745	4.47202	7.74845e-06	0.00020063
KLHL41	147.164	-1.02476	0.229704	-4.46121	8.14965e-06	0.000210106
KREMEN1	309.483	-1.44139	0.32368	-4.45313	8.46292e-06	0.000216004
ELOVL3	96.5639	1.77158	0.397865	4.4527	8.47955e-06	0.00021612
TGFB2	1360.25	-1.1075	0.248898	-4.44962	8.60215e-06	0.000218622
EMG1	940.822	1.5456	0.347908	4.44254	8.89026e-06	0.000225304
CEL	53.4757	3.50528	0.789999	4.43707	9.11914e-06	0.000229802
SIRPA	176.837	1.56131	0.35289	4.42436	9.67272e-06	0.000243068
PNKP	525.136	1.23673	0.279711	4.42147	9.80334e-06	0.00024566
HIST1H2BF	25.7006	2.43141	0.550358	4.41787	9.96795e-06	0.000249436
ITIH5	2319.22	-1.12752	0.25545	-4.41385	1.01547e-05	0.0002534
HMP19	83.3387	3.16071	0.71641	4.41188	1.02479e-05	0.000254348
TRAPPC4	2426.16	1.0794	0.245326	4.39987	1.08314e-05	0.000266935
RAB24	866.284	1.13344	0.257636	4.39938	1.08562e-05	0.000267179
ANO6	2074.13	-2.18624	0.497817	-4.39165	1.12491e-05	0.000274958
ADAMTS8	1593.24	1.00735	0.229637	4.3867	1.15084e-05	0.000280147
FST	648.751	-1.49802	0.342175	-4.37794	1.19805e-05	0.000290062
COX7A2	825.129	1.13224	0.259114	4.36966	1.24443e-05	0.000300071
RPS23	7945.83	1.37762	0.315339	4.36868	1.25001e-05	0.000301012
OLIG3	29.9903	3.77708	0.865166	4.36572	1.26703e-05	0.00030429
LOC107056275	340.729	1.12888	0.2591	4.35692	1.31908e-05	0.000315189
MRPS28	681.9	1.33592	0.30668	4.35606	1.32423e-05	0.000315488
SDHAF2	564.236	1.11856	0.256966	4.35295	1.3432e-05	0.000319133
EEF1G	1172.79	1.17554	0.270197	4.35068	1.35715e-05	0.000321618
SPSB4	196.161	-1.04344	0.239967	-4.34827	1.37215e-05	0.000324312
RBP	130.447	2.05809	0.473868	4.34317	1.40444e-05	0.0003302
RPS15	8460.21	1.47096	0.340957	4.31421	1.60177e-05	0.000372194
TLX2	71.1598	2.47628	0.574175	4.31276	1.61232e-05	0.000373673
MIR22	57.1814	1.99104	0.463216	4.2983	1.72113e-05	0.000394294
TMEM208	535.404	1.08225	0.252011	4.29444	1.75133e-05	0.000400189
FAM136A	322.296	1.19897	0.279424	4.29085	1.7799e-05	0.000404137
BARHL2	23.0227	2.95834	0.689443	4.29091	1.77939e-05	0.000404137
GLTP	250.454	1.16454	0.272498	4.27358	1.92358e-05	0.000432914
CHRNB4	29.1901	3.41903	0.800337	4.27198	1.93742e-05	0.000434934
FILIP1L	4184.92	-1.08543	0.254428	-4.26616	1.98866e-05	0.000445878
KHDRBS2	203.3	-1.05619	0.247697	-4.26406	2.0075e-05	0.000448977
LOC107055112	24.8958	2.62413	0.616006	4.2599	2.04516e-05	0.000455125
NKX6-1	51.3649	2.60133	0.611607	4.25327	2.10673e-05	0.000465929
TSPAN10	577.742	2.23438	0.525907	4.24862	2.15089e-05	0.000473018
LOC100858629	43.437	2.24832	0.529719	4.24437	2.19209e-05	0.000480649
LOC101751681	76.6701	1.68738	0.397583	4.24409	2.19482e-05	0.000480656
DOC2B	51.3384	3.54619	0.838433	4.22955	2.34162e-05	0.000510309
LOC107050518	393.486	1.4429	0.342947	4.20735	2.5838e-05	0.00055564
LOC107051391	218.251	1.29671	0.308439	4.20411	2.62106e-05	0.000562303
MYO7A	294.715	-1.43959	0.343012	-4.19692	2.7057e-05	0.000579765
CYP21A1	160.278	2.7701	0.661336	4.18864	2.80636e-05	0.000596954
RPL13	15113.2	1.05736	0.252578	4.18627	2.83579e-05	0.00060116
LOC112533514	41.5099	3.40843	0.814442	4.18498	2.85185e-05	0.00060385
ARRDC2	2171.28	1.0417	0.249092	4.18199	2.88968e-05	0.000608977
LOC428702	38.3117	2.78076	0.664823	4.18271	2.88056e-05	0.000608977
MMEL1	208.815	-1.50384	0.360056	-4.17667	2.95805e-05	0.000619735
LOC112532633	44.8505	2.33423	0.55886	4.17677	2.95683e-05	0.000619735
ZCCHC6	1266.01	-1.12868	0.270262	-4.17622	2.96388e-05	0.000620231
C19orf24	1114.06	1.0701	0.256836	4.16649	3.09322e-05	0.000641297
NIT1	629.438	1.00847	0.242137	4.16489	3.11507e-05	0.000645079
LOC107050901	116.092	2.93491	0.705189	4.16188	3.15643e-05	0.000650633
TYSND1	1258.64	1.04012	0.250748	4.14805	3.35314e-05	0.000688798
FJX1	198.724	1.81574	0.437923	4.14625	3.37961e-05	0.000693441
GPX1	7364.24	1.74473	0.421047	4.14379	3.41609e-05	0.000699581
LOC112530403	57.438	1.42747	0.344537	4.14315	3.42563e-05	0.000700473
LHFPL5	2206.14	1.27541	0.307857	4.14285	3.43011e-05	0.000700587
LOC112529973	211.584	1.96959	0.476226	4.13583	3.53666e-05	0.000719886
LOC107053852	162.869	-1.96678	0.476054	-4.13142	3.6053e-05	0.00073219
LOC107052785	92.2247	-1.91166	0.46286	-4.13011	3.62591e-05	0.000735541
TMEM117	191.445	-1.53959	0.372892	-4.12879	3.64685e-05	0.000738115
FOXO6	717.519	2.36771	0.574327	4.12258	3.74656e-05	0.00075488
SLC35D3	66.0913	5.01339	1.21832	4.11502	3.87148e-05	0.000775683
C19orf70	462.954	1.00821	0.245031	4.11462	3.87812e-05	0.000776144
GDPGP1	212.828	1.49501	0.363368	4.11433	3.88304e-05	0.00077626
LOC112533596	181.821	1.33956	0.32588	4.11059	3.94655e-05	0.000783978
SLC16A12	296.308	1.52315	0.370506	4.11101	3.93928e-05	0.000783978
SLC18A3	175.15	2.09276	0.509028	4.1113	3.93445e-05	0.000783978
LIPML5	98.4273	-1.56228	0.380308	-4.10793	3.99221e-05	0.000791891
CRISPLD2	8489.07	1.42099	0.346271	4.10369	4.06609e-05	0.000803873
CHRNA3	117.133	2.48988	0.60845	4.09217	4.27359e-05	0.000839331
MID1IP1	5725.19	1.15611	0.28257	4.09141	4.28763e-05	0.000840696
RPS27	4606.66	1.30462	0.319158	4.08771	4.35658e-05	0.00085096
XKR8	824.323	1.07359	0.262767	4.08571	4.39417e-05	0.000857366
ADRA2A	1289.94	-1.85345	0.453714	-4.08506	4.40647e-05	0.000858477
BOD1L1	2574.9	-1.03222	0.252988	-4.0801	4.50165e-05	0.000872627
C23H1ORF109	651.885	1.17059	0.287023	4.07837	4.53521e-05	0.00087534
TMEM79	238.7	1.27072	0.311607	4.07795	4.54339e-05	0.000875974
LOC101751097	102.983	-2.41629	0.593088	-4.07409	4.61947e-05	0.000889453
KCNA1	146.875	-1.31362	0.322448	-4.0739	4.62325e-05	0.000889453
LOC112530938	62.2504	1.72486	0.423532	4.07256	4.64989e-05	0.00089266
NR5A2	205.236	-1.06826	0.262451	-4.07033	4.6947e-05	0.000899332
ERG	721.256	-1.30488	0.320799	-4.06758	4.7503e-05	0.000906103
C1orf226	2979.7	1.43077	0.351787	4.06714	4.75946e-05	0.000906882
IL17RC	2411.13	1.21867	0.301897	4.03671	5.42054e-05	0.00102196
ZNF608	1816.57	-1.08707	0.269507	-4.03357	5.49363e-05	0.00103248
PPCS	1440.11	1.30507	0.324227	4.02517	5.69342e-05	0.00106667
CDH11	3674.75	-1.73414	0.431226	-4.02142	5.78482e-05	0.00107815
CILP2	29.6761	-2.51793	0.626668	-4.01797	5.87016e-05	0.00109178
ARHGDIG	1651.12	1.44127	0.358974	4.01495	5.94573e-05	0.00110468
FBN3	1438.91	-1.5457	0.385318	-4.01149	6.03379e-05	0.00111988
CNN1	3253.11	2.75657	0.687371	4.01032	6.06376e-05	0.00112311
SKOR1	123.219	2.17677	0.543287	4.00666	6.15827e-05	0.00113709
CCM2L	509.685	1.4665	0.366143	4.00527	6.19475e-05	0.00114007
E2F5	842.541	-1.0426	0.261018	-3.99436	6.48686e-05	0.00118432
CA13	334.384	-1.07456	0.269578	-3.9861	6.71691e-05	0.00121885
LOC112530509	118.863	-2.05874	0.516842	-3.98331	6.79614e-05	0.00123073
LOC107052695	64.1982	-2.31678	0.58194	-3.98114	6.85867e-05	0.0012383
LOC107051642	1541.03	-1.3431	0.337635	-3.97797	6.95053e-05	0.00125196
GCH1	73.5746	1.74983	0.440165	3.97539	7.02642e-05	0.00126095
NTRK1	67.4316	5.16848	1.30036	3.97464	7.04856e-05	0.00126366
LOC112530169	392.15	1.48357	0.373402	3.97311	7.09411e-05	0.00127055
SLC25A34	40.8828	1.77197	0.446285	3.9705	7.17209e-05	0.00128195
NRIP3	48.6751	4.2897	1.0815	3.96643	7.29587e-05	0.00129888
LOC107055568	101.99	2.14835	0.542899	3.95717	7.5842e-05	0.0013422
LOC107051290	1545.99	-1.30844	0.330922	-3.95391	7.68841e-05	0.00135662
LOC107056278	2041.88	1.41381	0.358001	3.94918	7.84182e-05	0.00138232
STAR	2751.57	2.09493	0.530842	3.94643	7.93247e-05	0.00139693
C2H1orf35	538.949	1.15477	0.292853	3.94319	8.04047e-05	0.00141039
GALNT15	1177.86	-1.51767	0.385046	-3.94152	8.09657e-05	0.00141745
HSPA2	57922.4	3.24508	0.824973	3.93355	8.36993e-05	0.00145796
ADORA1	41.4952	-1.37242	0.349142	-3.93083	8.4654e-05	0.00147194
VEPH1	67.9871	3.11952	0.793886	3.92943	8.51475e-05	0.00147765
C7orf49	213.743	1.12904	0.287369	3.9289	8.53362e-05	0.00147949
PPP1R17	69.5583	-2.34739	0.597858	-3.92633	8.62527e-05	0.00149249
LOC112533599	365173	1.99645	0.509128	3.92131	8.80686e-05	0.00151804
PPP1R1B	355.691	1.72404	0.440663	3.91236	9.13972e-05	0.00156786
LOC107056377	228.016	2.0557	0.525531	3.91166	9.16652e-05	0.00157095
LOC107051468	739.283	1.05387	0.269769	3.90659	9.36093e-05	0.00159815
COX5A	517.639	1.26808	0.324678	3.90566	9.39682e-05	0.00160274
LOC101749299	1142.6	1.15927	0.297202	3.90061	9.59525e-05	0.00163503
CRLF1	183.791	1.73592	0.445093	3.90012	9.61437e-05	0.00163673
C1QTNF7	154.261	-1.88251	0.483021	-3.89736	9.72454e-05	0.00165391
ZNF853	615.529	1.30727	0.335899	3.89187	9.94754e-05	0.00168863
KCNMB4	508.739	1.66353	0.427774	3.8888	0.000100742	0.00170366
C33H12orf10	858.957	1.00757	0.25925	3.88646	0.000101718	0.00171463
CCDC65	53.8002	1.3771	0.354344	3.88632	0.000101774	0.00171463
PDF	291.675	1.11226	0.286232	3.88588	0.00010196	0.00171615
BTC	1310.17	1.62951	0.419401	3.88531	0.000102198	0.00171854
LOC107054285	29.7776	-1.84361	0.475673	-3.87579	0.000106279	0.0017788
LOC101749989	20.1403	2.21093	0.570706	3.87403	0.000107049	0.00178879
FAM159A	233.919	1.73618	0.448398	3.87195	0.000107967	0.00180032
NKX2-1	9.73813	8.01759	2.07148	3.87047	0.000108625	0.00180961
PCDH20	57.7445	-1.75236	0.452805	-3.87001	0.00010883	0.00181134
TRIM2	2180.89	-1.06914	0.276768	-3.86296	0.000112021	0.00185686
SFTPC	96.5255	4.3946	1.13767	3.86282	0.000112084	0.00185686
LOC112532385	13.8004	2.65186	0.687293	3.85841	0.000114128	0.00188028
KHK	31.3964	2.31195	0.60002	3.85312	0.000116622	0.00191081
TUBB2B	4838.1	1.38842	0.360365	3.85281	0.000116769	0.00191146
ASB16	99.6772	1.44371	0.375263	3.84719	0.00011948	0.00195227
MEF2A	3740.67	-1.20059	0.312287	-3.84451	0.000120795	0.00197015
PENK	216.894	2.82181	0.735371	3.83725	0.000124418	0.00202556
SLC10A4	46.4578	1.85844	0.485358	3.82901	0.000128658	0.00208133
TMEM234	63.199	1.4144	0.369555	3.8273	0.000129557	0.00209397
DNLZ	525.596	1.09094	0.285302	3.8238	0.000131409	0.00211637
LOC112532477	83.6816	-1.33553	0.34949	-3.82136	0.000132716	0.00213156
CBY1	1407.16	1.15202	0.301577	3.81999	0.000133457	0.00214154
MLLT11	344.886	2.1377	0.560295	3.81531	0.000136011	0.00217667
TNFSF13B	2277.67	-1.24392	0.326112	-3.81441	0.000136511	0.00218272
GATSL3	6759.97	1.61619	0.424823	3.80439	0.000142153	0.0022608
KCNJ15	104.859	-1.05567	0.277696	-3.80153	0.000143806	0.00228303
LOC112532597	67.1319	-1.49607	0.394216	-3.79506	0.000147608	0.00233822
STK32C	141.166	1.37985	0.363836	3.79251	0.000149133	0.00235507
TSHZ3	1339.73	-1.1349	0.299701	-3.78678	0.000152611	0.00240362
CORO6	104.167	1.20161	0.318057	3.77796	0.000158119	0.00248599
LOC112531016	25.677	-1.72291	0.456385	-3.77513	0.000159926	0.00251
LOC107052236	15.466	2.52014	0.667768	3.77397	0.000160669	0.00251944
LOC112533162	52.801	-3.46204	0.917511	-3.77329	0.000161107	0.00251993
LOC112532619	70.6574	1.3729	0.36414	3.77026	0.000163079	0.00254386
SPOCK2	424.505	1.12085	0.297472	3.76791	0.00016462	0.00256343
TESC	638.277	1.15547	0.30673	3.76706	0.000165183	0.00256773
NCKAP5L	628.377	1.47214	0.390835	3.76666	0.000165448	0.00256962
PRRT1B	38.9668	2.02479	0.537689	3.76573	0.000166061	0.00257206
GPRC5A	21.4812	3.56879	0.947748	3.76555	0.000166181	0.00257206
LOC107049485	466.858	1.09397	0.290645	3.76395	0.000167254	0.0025842
PRPH	1109.37	1.40953	0.374977	3.75898	0.000170608	0.00262921
BAG3	16090.4	2.65839	0.707883	3.75541	0.000173056	0.00265779
EPB41L2	4594.53	-1.07266	0.285812	-3.75304	0.000174703	0.00268078
GEMIN7	47.5601	1.82308	0.48592	3.75182	0.000175557	0.00268927
MC2R	204.414	2.68749	0.71697	3.7484	0.000177969	0.00272227
SPA17	254.256	1.48631	0.396817	3.74557	0.000179982	0.00274296
CCDC39	781.109	-1.14048	0.305418	-3.73417	0.000188335	0.00285809
EYY68_mgt06	75.4551	-1.63182	0.437448	-3.73032	0.000191235	0.00288497
GCHFR	245.029	1.23013	0.329847	3.7294	0.000191937	0.00289218
BCAT1	1383.03	-1.17257	0.314589	-3.72731	0.000193534	0.00290984
APOA5	361.064	1.83822	0.493615	3.72401	0.000196085	0.00293831
U2SURP	3070.58	-1.02272	0.275441	-3.71302	0.000204799	0.00304594
LOC107054453	176.365	-1.60583	0.432612	-3.71194	0.000205679	0.00305395
MOGS	1164.03	1.06276	0.286303	3.712	0.000205629	0.00305395
OCLN	1117.63	1.30728	0.352558	3.70798	0.000208915	0.00309314
UPK3A	93.7701	-1.2353	0.333305	-3.70622	0.000210372	0.00310815
LOC100859284	268.522	1.10508	0.298256	3.70513	0.000211282	0.00311887
FDPS	1770.53	1.33574	0.360736	3.70283	0.000213211	0.00313715
LOC101747302	483.701	-1.07625	0.290903	-3.69968	0.000215872	0.00316848
EXOSC6	324.454	2.03028	0.549057	3.69776	0.000217514	0.00318876
SYCE2	78.6284	1.28051	0.346527	3.69527	0.000219657	0.00321088
GADD45G	1222.92	1.05443	0.285432	3.69413	0.000220637	0.00322256
WNT1	103.039	1.44006	0.390139	3.69115	0.000223245	0.0032474
LOC107051857	4697.37	1.41989	0.384767	3.69026	0.000224023	0.00325343
CD164L2	852.994	1.41284	0.382932	3.68953	0.000224673	0.00325756
LOC107054771	456.248	1.30815	0.354851	3.68648	0.000227374	0.0032914
SUV39H1	618.075	1.2418	0.336898	3.68598	0.000227827	0.0032953
THBS2	5645.42	-1.52471	0.41368	-3.68573	0.000228047	0.00329582
OXTR	106.372	1.88923	0.512668	3.68509	0.000228625	0.00329884
RSPO1	717.172	-1.61829	0.43954	-3.68178	0.000231608	0.00332846
MMP23B	1693.77	-1.44951	0.393747	-3.68133	0.000232019	0.00332902
ISL1	30.4344	1.91101	0.519307	3.67992	0.000233304	0.00334478
TMEM216	146.376	1.27578	0.34794	3.66667	0.000245726	0.00350042
LOC112532788	132.163	-1.80283	0.491859	-3.66534	0.000247012	0.00351314
LOC422106	114.332	1.24303	0.339428	3.66213	0.000250126	0.00354616
LMO3	28.1019	-2.90911	0.794832	-3.66003	0.000252187	0.0035669
DDIT4	7149.71	1.51685	0.41442	3.66017	0.000252043	0.0035669
LOC112533266	219.999	1.88073	0.513963	3.65926	0.00025294	0.00357473
NDUFA8	1828.68	1.11806	0.305631	3.6582	0.000253988	0.00358671
SMARCA1	2985.18	-1.00587	0.275466	-3.65154	0.000260676	0.00365805
ZFPM2	945.011	-1.27453	0.350123	-3.64022	0.000272404	0.0038077
LOC112530339	21.1976	2.45416	0.674351	3.63928	0.000273396	0.00381858
LOC112532100	103.444	-2.09557	0.576011	-3.63807	0.000274687	0.00382765
SRGN	1081.38	1.9298	0.530393	3.63843	0.000274307	0.00382765
LOC107050519	11.6393	3.44362	0.947216	3.63552	0.000277419	0.00385992
NLGN4L	324.376	-1.72626	0.475243	-3.63237	0.000280833	0.00389509
GNOT2	652.003	1.93035	0.532815	3.62292	0.000291293	0.00401526
MARCKSL1	16738.8	1.07379	0.296423	3.6225	0.000291773	0.00401879
SYT4	45.1333	4.20562	1.16206	3.61911	0.000295612	0.00406229
LOC107055146	68.4303	-1.93934	0.536175	-3.61699	0.000298053	0.00408641
AQP9	131.691	-1.90726	0.527396	-3.61637	0.000298761	0.00409298
STAP2	50.8276	1.42979	0.395394	3.61612	0.00029905	0.00409381
ZNF827	1389.39	-1.32426	0.366348	-3.61476	0.000300623	0.00410905
LSM3	981.801	1.05138	0.291178	3.61078	0.000305279	0.0041505
MIR1B	29.5528	2.16352	0.599652	3.60796	0.000308612	0.00418945
ULK2	2469.95	-1.10719	0.306924	-3.60738	0.000309299	0.00419558
LOC112531826	22.7042	-2.54782	0.707283	-3.60226	0.000315462	0.00426947
LOC100858984	39.1382	1.47681	0.410043	3.60161	0.000316255	0.00427698
CACNA1E	125.291	1.19992	0.333384	3.5992	0.000319195	0.00430048
LOC107053073	16.0613	2.32736	0.646618	3.59928	0.000319097	0.00430048
RAX	132.411	1.50174	0.417482	3.59713	0.000321748	0.00432962
CASP14	22.7659	2.19367	0.609852	3.59705	0.000321842	0.00432962
HIST1H4B	20.8028	2.12265	0.59049	3.59473	0.000324729	0.00435537
P2RY13	140.844	-1.03656	0.288702	-3.5904	0.000330169	0.00441179
TMOD4	51.3536	1.64644	0.458704	3.58933	0.000331531	0.00442338
ACKR4	900.167	-1.40428	0.391371	-3.5881	0.000333097	0.00443766
LOC112532315	19.0813	-1.49223	0.416159	-3.58571	0.00033616	0.00447514
HAPLN1	778.382	-1.67696	0.467822	-3.58461	0.00033758	0.00448403
LOC107050789	53.6991	1.69558	0.473002	3.58473	0.000337426	0.00448403
RDH5	218.911	1.14699	0.320047	3.58383	0.000338592	0.004489
MNR2	1106.94	1.67048	0.466374	3.58185	0.000341172	0.00451164
KRT23	332.803	2.46972	0.690659	3.57589	0.000349038	0.00460205
C15orf61	771.887	1.01645	0.284664	3.57072	0.000356004	0.00466649
TMEM109	319.475	1.28602	0.360159	3.57071	0.000356012	0.00466649
ANKRD34C	55.402	1.92179	0.538528	3.5686	0.000358891	0.00470079
ARX	1743.86	1.46979	0.412009	3.56738	0.000360575	0.00470905
DDC	114.941	4.12287	1.15671	3.56431	0.00036481	0.00475133
APLN	800.978	1.88534	0.529309	3.56189	0.000368188	0.00478057
LOC112530037	28.6779	2.12955	0.598323	3.5592	0.000371991	0.00481596
XRN1	1412.67	-1.14217	0.321139	-3.55663	0.000375643	0.00484572
MIER3L	1053.71	-1.00112	0.281795	-3.55266	0.000381361	0.00490886
LOC107053664	97.0189	3.28488	0.92508	3.55092	0.00038389	0.00493077
COLEC12	2169.69	-1.25958	0.355072	-3.54738	0.000389079	0.00499025
COL23A1	110.201	1.12912	0.318398	3.54623	0.000390778	0.00500845
LHX9	559.985	-1.05303	0.296997	-3.54559	0.000391741	0.0050172
PTPRN	262.809	1.66807	0.470804	3.54303	0.000395556	0.0050552
GRP	1096.11	1.487	0.420547	3.53586	0.000406443	0.00517586
HSPB1	4804.11	2.26919	0.642017	3.53447	0.000408597	0.00518851
LOC101749095	22.6178	2.63546	0.745772	3.53387	0.00040952	0.0051944
GAP43	64.1109	3.66755	1.03826	3.53241	0.000411786	0.0052179
LOC112529954	105.486	-3.64372	1.03184	-3.53128	0.00041356	0.00523667
CDYL2	492.373	-1.52698	0.432516	-3.53047	0.000414821	0.00524521
LOC107053349	78.6954	-2.14663	0.608361	-3.52855	0.000417848	0.00527492
LOC112530289	119.386	1.16831	0.331115	3.52842	0.000418055	0.00527492
LOC107053622	22.4541	1.9367	0.548994	3.52773	0.000419146	0.00528497
RASD1	137.341	2.60081	0.737981	3.52422	0.000424724	0.00534776
NXNL2	235.823	1.41861	0.402654	3.52315	0.000426456	0.00535825
CXCL13L3	52.2041	1.7142	0.486591	3.52288	0.000426888	0.00535991
MIR1634	34.9695	1.67382	0.475633	3.51913	0.000432961	0.00542855
NR4A2	505.661	1.05445	0.299651	3.51893	0.000433288	0.00542884
WDR54	258.037	1.17597	0.334485	3.51577	0.000438484	0.00547096
LOC112530485	176.868	-1.29728	0.369309	-3.51271	0.000443556	0.00552269
LOC417056	190.494	-3.65468	1.04097	-3.51085	0.000446669	0.00555372
LOC101747820	146.283	1.98061	0.564386	3.50933	0.000449243	0.00557024
LOC107053105	12.1277	-3.6387	1.03734	-3.50772	0.000451961	0.00559232
TET1	820.18	-1.14359	0.325997	-3.50797	0.000451536	0.00559232
LOC112532070	21.6316	-2.17526	0.62042	-3.50611	0.000454703	0.00562235
KAT2A	2780.59	1.41039	0.402376	3.50514	0.000456362	0.00563508
SDHAF3	367.855	1.07691	0.307352	3.50385	0.00045859	0.00565868
PHF21B	139.54	-1.30813	0.373862	-3.49896	0.000467077	0.00573572
LOC112533603	1319.49	2.84752	0.813894	3.49863	0.000467648	0.00573879
BMPER	935.17	-1.56426	0.447597	-3.4948	0.000474416	0.00580601
PDGFRA	7957.77	-1.38434	0.396115	-3.4948	0.000474423	0.00580601
STMN3	285.364	2.18825	0.6265	3.49282	0.000477954	0.00583325
LOC107053537	103.496	-1.032	0.29572	-3.48979	0.000483406	0.00588964
C1H2ORF40	266.274	1.64934	0.472703	3.48916	0.000484549	0.00588964
TACR1	87.5691	-1.11947	0.3216	-3.48093	0.000499671	0.00605698
ZAR1L	5699.53	1.71768	0.493505	3.48057	0.000500344	0.00605745
DNAI2	39.3488	1.40445	0.403705	3.47891	0.000503463	0.00609057
RASEF	172.154	-1.18706	0.341315	-3.47791	0.00050534	0.00610503
FABP3	1996.98	1.35012	0.388934	3.47133	0.000517884	0.00624344
LOC101750724	344.039	-1.49652	0.431263	-3.47009	0.000520277	0.00626012
RBP7	339.736	-2.3673	0.682825	-3.46692	0.000526458	0.00632598
RPRML	11.0894	4.47507	1.29117	3.46591	0.000528442	0.00634556
SFSWAP	3050.52	-1.00386	0.290084	-3.46058	0.000539015	0.00645472
URAH	40.1222	1.1718	0.338629	3.46042	0.000539336	0.00645472
SSTR1	68.275	1.58679	0.458983	3.45718	0.000545853	0.00651963
TUBA1C	4477.67	1.24363	0.360165	3.45293	0.000554529	0.00660562
LOC112531773	157.026	-1.63073	0.472771	-3.44931	0.000562028	0.00669049
LRRC17	1347.61	-1.4011	0.406508	-3.44666	0.000567559	0.00675184
H1FOO	2483.84	1.67847	0.487892	3.44025	0.000581173	0.00688339
A4GNT	21.9696	2.02061	0.588397	3.43409	0.000594542	0.00701223
KIF1A	326.367	2.06365	0.601392	3.43146	0.000600342	0.0070713
CYB561	97.9829	6.52899	1.90325	3.43044	0.000602595	0.00708851
RPL35A	4981.75	1.09206	0.319011	3.42325	0.000618774	0.00724549
LOC107054986	256.321	-1.36504	0.399549	-3.41646	0.000634419	0.00738999
LOC107053719	572.571	1.29259	0.379426	3.4067	0.000657524	0.00761944
RNF186	9.59924	4.24669	1.24757	3.40397	0.000664131	0.00769103
PNMT	78.8317	6.5898	1.93934	3.39796	0.0006789	0.00783164
ISL2	116.358	1.7521	0.515718	3.3974	0.000680305	0.0078428
GLRB	28.768	3.31515	0.976328	3.39553	0.000684946	0.00788194
CDH15	84.3835	1.46617	0.431938	3.39441	0.000687771	0.00789327
LOC112532063	457.508	1.78148	0.526562	3.38323	0.000716374	0.00817956
LOC107052254	14.7473	1.67536	0.495491	3.38122	0.000721655	0.00822084
HOXD12	33.608	3.68474	1.09046	3.37907	0.000727323	0.00826764
EPN3	2625.83	1.01672	0.301052	3.37721	0.000732245	0.00831303
HSPA5	28163	1.06452	0.315198	3.3773	0.000732024	0.00831303
DPY19L3	1201.34	-1.16875	0.347286	-3.36537	0.00076441	0.00862347
SLC38A6	2169.06	-1.03347	0.307508	-3.36078	0.000777239	0.00874614
RPGR	162.917	-1.01685	0.302817	-3.35797	0.000785169	0.00881874
LOC107054636	151.62	-1.24708	0.371539	-3.35653	0.000789283	0.00884827
CTSEAL	63.5438	2.16531	0.645103	3.35653	0.000789281	0.00884827
AGXT	252.73	1.6666	0.496606	3.35597	0.000790859	0.0088604
CGNL1	2733.76	-1.01655	0.303341	-3.35119	0.000804648	0.0090036
LOC107054452	27.7845	1.79332	0.535264	3.35034	0.000807116	0.00902557
LOC107055079	33.9219	-1.77447	0.529744	-3.34969	0.000809032	0.00903571
LOC112531157	54.2558	-2.4634	0.735824	-3.3478	0.000814546	0.00906747
CYP11A1	5427.83	1.5921	0.475585	3.34768	0.000814917	0.00906747
LOC107052935	24.2673	2.22377	0.66415	3.34829	0.000813119	0.00906747
LPAR3	110.512	1.61927	0.483801	3.34697	0.000816996	0.00907595
LOC421515	1291.52	1.31393	0.392867	3.34448	0.000824381	0.00914741
PLA2G3	66.5005	1.73273	0.518102	3.34438	0.000824658	0.00914741
LOC107053130	42.1684	-1.70423	0.509611	-3.34418	0.000825265	0.00914847
FAM43A	4113.88	1.07637	0.321995	3.34281	0.000829359	0.00918817
CFAP45	45.5515	1.88027	0.562591	3.34215	0.000831309	0.00919838
BGLAP	125.415	1.4879	0.445554	3.33943	0.000839505	0.00927459
LOC112533494	68.2649	1.34415	0.403072	3.33477	0.000853685	0.00939947
FOXJ1	69.745	1.8832	0.565111	3.33244	0.000860876	0.00944956
CDKN1A	1696.64	1.36371	0.409302	3.33178	0.000862913	0.00946031
CST3	13689.4	1.24708	0.374728	3.32796	0.000874841	0.00955013
LOC101747754	120.596	-1.52469	0.458529	-3.32517	0.000883646	0.00961691
NAT8B	398.597	1.10676	0.333151	3.32209	0.000893453	0.00970593
TAGLN3	65.7409	2.54298	0.765471	3.32211	0.0008934	0.00970593
DPH2	385.248	1.04047	0.313214	3.3219	0.000894064	0.00970667
VCAN	1784.76	-1.55492	0.468557	-3.31853	0.000904918	0.00980005
FKBP5	16543.3	1.19098	0.359023	3.31728	0.000908982	0.00982689
MEF2C	1036.34	-1.47448	0.444698	-3.31568	0.000914218	0.00987753
SNCG	177.167	2.42567	0.732297	3.31241	0.000924956	0.00998752
F13A1	6339.88	-1.71763	0.518897	-3.31016	0.000932419	0.0100439
ANKRD33	351.362	1.51303	0.457808	3.30494	0.000949978	0.0102159
INSM1	371.395	1.64952	0.499113	3.3049	0.000950108	0.0102159
IDO2	155.798	1.48967	0.45112	3.30215	0.000959475	0.0102796
APC2	59.7426	2.74446	0.831227	3.3017	0.000961014	0.0102838
CCDC173	1713.33	-1.3774	0.41736	-3.30026	0.000965942	0.010318
LOC107054049	633.453	-1.95816	0.593834	-3.29749	0.000975534	0.0104018
LOC101749223	1597.93	-1.08334	0.328638	-3.29647	0.000979093	0.0104273
LOC107054591	49.0305	-1.63534	0.497103	-3.28973	0.00100283	0.0106484
DYNLL1	766.217	1.42641	0.434048	3.2863	0.00101512	0.0107662
ZFC3H1	4473.6	-1.0394	0.316382	-3.28528	0.00101881	0.0107797
FAM178B	56.8332	1.82335	0.554972	3.28548	0.0010181	0.0107797
MTFP1	144.779	1.57289	0.479124	3.28285	0.00102765	0.010854
CADPS	322.755	1.5248	0.464866	3.28009	0.00103774	0.0109542
CYP17A1	11390.4	1.53177	0.467454	3.27683	0.00104981	0.0110663
DBH	783.895	1.73313	0.528924	3.27672	0.00105022	0.0110663
COL9A2	135.182	1.33637	0.407964	3.27571	0.00105395	0.0110991
LOC107054251	1160.23	-1.24753	0.381137	-3.27318	0.00106343	0.0111923
NKX2-3	253.323	2.08466	0.637144	3.27188	0.00106836	0.0112376
PADIL	127.977	1.88702	0.576846	3.27127	0.00107067	0.0112553
SNCA	542.164	1.29945	0.397358	3.27021	0.00107467	0.0112906
HYDIN	79.0489	1.62296	0.496331	3.26991	0.00107583	0.0112962
BIRC5	932.572	1.20791	0.369612	3.26804	0.00108296	0.0113538
KCNK3	183.598	-1.85129	0.566653	-3.26706	0.00108672	0.011358
ABCC3	1069.37	-1.06945	0.327334	-3.26717	0.0010863	0.011358
PAPSS2	1990.11	1.12025	0.342851	3.26746	0.00108516	0.011358
GRIN3A	377.088	-1.62098	0.496444	-3.26519	0.0010939	0.0114118
TRDN	14.2124	-4.08057	1.25019	-3.26396	0.00109868	0.0114488
FEZF1	11.676	4.13479	1.26702	3.26339	0.00110088	0.0114651
SLC12A3	55.2296	1.31367	0.402777	3.26154	0.0011081	0.0115268
KDM6A	3671.37	-1.18612	0.363888	-3.25957	0.00111581	0.0115733
LOC112531760	21.2772	1.76875	0.542792	3.25861	0.0011196	0.011606
RPE65	131.901	-1.03941	0.319071	-3.25763	0.00112348	0.011632
NEK10	53.7591	1.82029	0.558802	3.25748	0.00112406	0.011632
NEFH	508.807	1.46635	0.450657	3.2538	0.00113872	0.0117346
TRNAT-CGU	18.9032	1.49484	0.459416	3.25379	0.00113877	0.0117346
KLHL35	345.921	1.51857	0.466759	3.25344	0.00114016	0.0117375
LOC112532898	103.051	-1.13218	0.348108	-3.25238	0.00114445	0.0117723
COPRS	261.339	1.29934	0.399959	3.24868	0.00115943	0.0118948
LOC101751990	52.9152	-1.68446	0.518963	-3.24583	0.0011711	0.0119939
ADAM22	509.269	-1.5707	0.484063	-3.24483	0.00117521	0.0120291
NKX1-1	64.5229	1.84214	0.567766	3.24454	0.00117639	0.0120343
FGFR4	3041.85	1.11832	0.345229	3.23935	0.00119804	0.0122208
CELF2	567.337	-1.40474	0.43377	-3.23844	0.00120186	0.0122459
LOC107054306	61.3072	-1.8468	0.570529	-3.237	0.00120795	0.0122799
LOC107053654	11.797	2.79176	0.862668	3.23619	0.00121136	0.0123006
C4H2orf81	28.707	1.77314	0.548003	3.23563	0.00121374	0.0123108
ADTRP	31.9754	-1.95251	0.603982	-3.23273	0.00122612	0.0124013
USP45	827.008	-1.0997	0.340195	-3.23254	0.00122694	0.0124025
IL12A	153.425	1.55012	0.47956	3.23238	0.00122764	0.0124026
AGBL2	45.1038	2.56659	0.795127	3.22791	0.001247	0.0125556
LOC101750658	639.505	1.71355	0.531285	3.2253	0.00125843	0.0126422
CENPN	425.622	-1.15905	0.359485	-3.2242	0.00126325	0.0126622
CDK5R2	498.004	1.59192	0.494726	3.21777	0.0012919	0.0129061
TRNP1	207.468	1.49246	0.464015	3.21642	0.00129803	0.0129355
LOC112530187	92.9087	1.85593	0.577526	3.21359	0.00131085	0.0130226
LOC107053843	15.3902	-2.17331	0.676506	-3.21256	0.00131558	0.0130623
VSTM4	954.941	-1.16858	0.364106	-3.20944	0.00132993	0.013161
KMT2E	9122.59	-1.33284	0.415573	-3.20723	0.00134021	0.0132408
KEAP1	1125.6	1.01301	0.316043	3.2053	0.00134923	0.0133078
DNAJA4	7421.43	1.76429	0.550637	3.20408	0.00135495	0.0133422
LOC100859722	12.2468	3.10461	0.968926	3.20418	0.00135447	0.0133422
THRSPB	61.9376	1.95637	0.610885	3.20252	0.00136233	0.0134075
EFEMP1	4487.21	-1.10611	0.345412	-3.2023	0.00136336	0.0134084
HINT2Z	87.6873	1.21695	0.380037	3.20218	0.00136392	0.0134084
GABRG2	11.6636	2.53774	0.792716	3.20132	0.00136798	0.0134261
GPX2	30.683	2.52807	0.790235	3.19914	0.00137838	0.0135208
PHLDB2	3193.99	-1.16134	0.36325	-3.19708	0.00138825	0.013584
RHEB	104.068	1.21038	0.378804	3.19526	0.00139704	0.0136515
FBLN1	4723.06	-1.34259	0.420364	-3.19388	0.00140375	0.013702
STX19	35.1805	-2.00588	0.628648	-3.19079	0.00141884	0.0138192
LOC101747516	41.8837	1.85913	0.5829	3.18945	0.00142543	0.0138457
CPNE9	58.0277	1.19056	0.373396	3.18847	0.00143026	0.01387
COL11A1	1145.8	-1.11278	0.349364	-3.18515	0.0014468	0.0140076
MIR125B2	77.32	-1.57332	0.494063	-3.18446	0.00145027	0.014026
LOC112532150	35.2615	-1.05919	0.333245	-3.1784	0.00148091	0.0142607
LOC107053674	745.307	1.60123	0.504861	3.17163	0.00151584	0.0145112
FABP7	901.141	1.31474	0.414801	3.16958	0.00152659	0.0145985
EYY68_mgt11	68.3154	1.19571	0.377779	3.16511	0.00155025	0.0147773
LOC112531429	25.568	1.9024	0.601037	3.1652	0.00154975	0.0147773
TBR1	920.86	1.33992	0.424144	3.15912	0.00158245	0.0150272
LOC107053589	193.528	-1.96118	0.62105	-3.15784	0.00158944	0.0150706
LOC107051255	126.303	1.52975	0.48489	3.15484	0.00160587	0.0151942
JPH2	1528.43	1.32253	0.419693	3.15118	0.00162615	0.0153484
STRA6	23.6072	1.34777	0.427683	3.15134	0.00162525	0.0153484
SAMD10	15.6035	2.26949	0.72081	3.14853	0.00164092	0.015474
LOC107053085	21.5197	1.8241	0.579625	3.14704	0.0016493	0.0155394
LOC107054403	18.2146	2.11571	0.672611	3.14553	0.00165789	0.0156038
SLC18A2	323.684	2.20457	0.701425	3.14299	0.00167231	0.0157231
LOC101751314	302.575	-3.67709	1.17041	-3.14171	0.00167966	0.0157756
FAM109A	798.821	1.2512	0.398993	3.1359	0.00171328	0.0160083
PMEL	507.283	1.70783	0.544705	3.13533	0.00171659	0.0160215
FHAD1	163.903	1.21485	0.387604	3.13426	0.00172285	0.0160492
KMT2A	2440.99	-1.12105	0.357778	-3.13337	0.0017281	0.0160786
LOC101750701	437.223	-1.49525	0.477277	-3.13287	0.00173106	0.0160978
LOC112530611	17.6483	-2.28737	0.730271	-3.13222	0.00173489	0.016125
FHL5	1709.82	-1.41605	0.452241	-3.13118	0.00174104	0.0161654
LOC107054048	13.4417	-3.72349	1.1894	-3.13056	0.00174474	0.0161913
LOC107049411	82.9833	1.17359	0.374961	3.1299	0.00174866	0.0162025
FLT1	461.075	-1.2489	0.399115	-3.12916	0.00175304	0.0162263
RGS4	419.727	2.28716	0.731524	3.12657	0.00176858	0.0163363
LOC107052069	196.308	1.002	0.320655	3.12487	0.00177885	0.0163889
SERTAD4	807.466	-1.15507	0.369837	-3.1232	0.00178899	0.0164441
LRRC71	326.65	1.40894	0.451156	3.12296	0.00179043	0.0164448
LOC112530508	53.2402	-1.7481	0.560487	-3.11889	0.00181534	0.0166174
CLIC6	114.441	2.53313	0.813106	3.11537	0.00183716	0.0167878
LOC112530062	79.7758	1.74011	0.558728	3.11441	0.00184314	0.0168236
EDBETA	119.863	1.59108	0.511284	3.11193	0.00185869	0.016924
RGS11	820.099	1.08223	0.347924	3.11054	0.00186743	0.0169949
SP6	11.2305	2.86981	0.922875	3.10964	0.00187318	0.0170299
CLDN3	9.58598	5.75955	1.85301	3.10822	0.00188219	0.0170945
ZMYND11	3889.46	-1.15192	0.370887	-3.10585	0.00189735	0.0172102
LOC107053371	141.767	-1.55203	0.499869	-3.10488	0.00190359	0.0172364
LOC107054107	125.355	1.40892	0.45381	3.10465	0.00190503	0.0172394
SPIRE2	46.3983	1.96125	0.631789	3.10429	0.00190739	0.0172446
TCF15	125.926	1.3724	0.442244	3.10326	0.00191403	0.0172959
LOC107053982	43.1128	1.939	0.625406	3.10039	0.00193268	0.0174125
C9H2orf54	880.642	1.69062	0.545487	3.09928	0.00193995	0.0174683
ASPHD2	358.352	1.06068	0.342331	3.09841	0.00194561	0.0175105
LOC107051666	45.574	-1.36292	0.440165	-3.09639	0.00195889	0.0176024
LOC112529995	22.5099	1.48261	0.47884	3.09626	0.00195976	0.0176024
LOC100859020	461.193	-1.22099	0.394592	-3.09432	0.00197261	0.0177001
LOC107055082	183.549	1.01228	0.327429	3.0916	0.00199084	0.0178279
LOC107053795	34.8833	-1.1006	0.356154	-3.09024	0.00199997	0.0178738
LOC107052035	22.7927	-1.94255	0.628683	-3.08987	0.00200241	0.0178867
LOC112531806	22.2392	1.47598	0.477861	3.08872	0.00201018	0.0179472
LOC101749517	542.076	-1.24636	0.404019	-3.08491	0.00203617	0.018134
NPY	29.3399	2.21672	0.71934	3.0816	0.00205891	0.0182457
NPFFR1	36.296	1.50274	0.487723	3.08114	0.00206211	0.018265
ANGPTL4	540.769	-1.98454	0.644921	-3.07718	0.00208968	0.0184361
BARX1	74.6698	1.61286	0.524117	3.07729	0.00208892	0.0184361
LOC112531802	90.7521	1.14734	0.372976	3.07617	0.00209679	0.0184806
KIAA2026	2283.3	-1.03006	0.335016	-3.07465	0.0021075	0.0185568
FAM163B	937.145	1.33034	0.432765	3.07405	0.00211177	0.0185852
LOC107055446	1265.42	-1.46321	0.47641	-3.07133	0.00213107	0.018709
PDIA2	115.046	1.38686	0.45174	3.07003	0.00214036	0.0187722
RCCD1	294.289	1.24854	0.40677	3.0694	0.00214486	0.0187933
GJA5	676.486	-1.47096	0.479434	-3.06812	0.00215411	0.0188558
LOC112532476	75.9423	-1.03923	0.338758	-3.06778	0.00215654	0.0188652
FOXI2	428.11	1.20754	0.393677	3.06734	0.00215976	0.0188732
LOC112532755	85.1082	-1.42254	0.464572	-3.06205	0.00219828	0.0190931
LOC107056270	116.805	1.65059	0.539551	3.05919	0.00221933	0.0192478
VWA5A	26.0996	1.29271	0.422639	3.05866	0.00222332	0.0192638
LOC112532064	9.29544	3.30978	1.08246	3.05766	0.00223073	0.0193186
HIST1H2A3	19.0105	1.61138	0.527312	3.05583	0.00224436	0.0194132
ADAMTS18	84.3471	-1.07831	0.353158	-3.05333	0.00226319	0.0195524
NKX6-3	259.137	1.57718	0.5172	3.04946	0.00229251	0.0197295
PLACL2	11.2784	2.05305	0.673219	3.04961	0.00229139	0.0197295
PRDM14	24.0876	2.2416	0.736115	3.04517	0.00232546	0.0199554
LOC107052245	16.0533	-1.5986	0.525156	-3.04405	0.0023342	0.0199845
LOC101747354	21.6357	1.50949	0.496261	3.04173	0.00235221	0.0201175
ACTG2	18043.9	1.98158	0.651561	3.04129	0.00235567	0.0201278
CLDN19	66.2664	1.87336	0.616522	3.0386	0.00237681	0.0202408
LOC107054457	23.2841	-1.50467	0.495684	-3.03554	0.00240103	0.0204081
TPPP3	560.553	2.07656	0.684536	3.03353	0.00241713	0.0204964
DNAJC22	14.9482	3.21767	1.06066	3.03365	0.00241618	0.0204964
C1QTNF3	611.155	1.75854	0.58054	3.02914	0.00245248	0.0207665
LOC107054741	302.907	1.47526	0.487388	3.02686	0.00247106	0.0208548
TCTEX1D1	16.8651	2.01396	0.665963	3.02413	0.00249345	0.0209943
ESR1	343.77	-1.22056	0.403671	-3.02366	0.00249734	0.0210171
LRRC46	58.7806	1.139	0.376835	3.02254	0.00250664	0.0210855
SLC2A9	348.531	-1.30836	0.433056	-3.02124	0.00251743	0.0211662
LOC107052916	11.9702	-1.8931	0.627018	-3.0192	0.0025344	0.021279
LOC112530338	65.0006	1.03283	0.342161	3.01855	0.00253989	0.0213151
ASPA	872.918	-1.0627	0.352402	-3.01558	0.00256485	0.0214641
SLC12A1	23.9202	-1.5562	0.51611	-3.01525	0.00256771	0.021468
GBX2	127.06	1.9844	0.658109	3.0153	0.00256722	0.021468
LOC107053923	8.72183	2.33559	0.775453	3.0119	0.00259617	0.0216653
LRRC10B	103.018	1.71013	0.56805	3.01052	0.00260799	0.0217436
LOC112532394	89.1973	1.8981	0.630519	3.01038	0.00260918	0.0217436
DHRS13	233.554	1.02347	0.340219	3.00828	0.00262731	0.0218641
DYRK2	798.425	-1.13344	0.377717	-3.00076	0.00269307	0.0223179
PHOX2B	22.5537	2.81521	0.938469	2.9998	0.0027016	0.0223679
CAMK2N2	197.193	1.0088	0.336321	2.99951	0.00270413	0.0223785
PCSK1	206.705	-1.3421	0.447645	-2.99814	0.00271637	0.0224455
TRPC2L	558.429	1.16811	0.389856	2.99627	0.00273304	0.0225447
ST6GALNAC2	1272.12	1.00996	0.337189	2.99524	0.00274232	0.0225901
LOC101747727	68.3985	-1.10197	0.368499	-2.99042	0.00278597	0.0228969
ARHGAP28	3071.13	-1.11998	0.37489	-2.98749	0.00281281	0.0230597
LOC112533379	104.854	-1.07189	0.359084	-2.98506	0.0028352	0.0231675
LOC107053437	31.1928	-1.1899	0.398975	-2.98239	0.00286004	0.0233555
LOC112530356	28.8258	1.77007	0.593773	2.98106	0.00287257	0.0234049
NPHP3	1028.38	-1.09037	0.365824	-2.9806	0.00287689	0.0234289
LOC101749244	37.4229	-1.75693	0.589665	-2.97954	0.00288685	0.0234993
LOC107053204	33	-1.52767	0.512882	-2.97859	0.00289578	0.0235613
LOC769359	16.4178	-1.80833	0.60726	-2.97785	0.00290276	0.0235663
NR1D1_1	131.754	1.2854	0.43182	2.97669	0.00291378	0.0236335
SLK	2231.68	-1.02382	0.34418	-2.97467	0.00293305	0.0237592
STOX1	23.5643	-1.60661	0.540134	-2.97447	0.00293498	0.0237614
DYNC1I1	147.472	1.56616	0.527315	2.97007	0.00297731	0.0240063
CTTNBP2	866.544	-1.03657	0.349077	-2.96947	0.00298313	0.0240424
HR	370.013	1.0703	0.360552	2.9685	0.00299259	0.0240959
BZFP1	719.874	1.22536	0.41294	2.9674	0.00300328	0.0241396
OTUD1	2887.69	1.98909	0.67029	2.9675	0.00300233	0.0241396
LOC112533092	26.6078	-1.40424	0.47366	-2.96466	0.0030302	0.0243341
ELK3	1637.16	-1.11334	0.375658	-2.96372	0.00303949	0.0243725
CHST1	249.238	1.17422	0.39651	2.96139	0.00306249	0.0245164
THSD7B	586.699	1.05152	0.355145	2.96083	0.00306816	0.0245398
MNX1	1946.63	1.36602	0.461415	2.96049	0.00307146	0.0245552
LOC112533186	39.7499	-1.53515	0.5187	-2.95962	0.00308022	0.0246142
NTF3	199.655	-1.31495	0.444741	-2.95666	0.00310989	0.0247739
FAP	957.271	-1.63307	0.552629	-2.9551	0.00312568	0.0248775
LOC426037	326.479	1.48755	0.503477	2.95457	0.0031311	0.0249096
GNA14	45.4352	-2.40879	0.815336	-2.95435	0.00313327	0.0249158
DIRAS1	286.157	1.13708	0.384909	2.95414	0.00313538	0.0249214
HTR6	527.137	1.30719	0.442562	2.95368	0.00314008	0.0249477
CADM3	967.895	2.12834	0.720802	2.95274	0.00314962	0.0249903
LOC101751026	177.109	-1.07864	0.365738	-2.94923	0.00318568	0.0251981
LOC112531022	133.724	1.00978	0.342458	2.94862	0.00319199	0.0252046
SOWAHB	30.3643	1.64445	0.557898	2.94759	0.00320266	0.0252654
GDF15	110.179	1.04565	0.354901	2.94632	0.00321583	0.025347
HISTH2A4L1	52.2958	1.75475	0.595606	2.94616	0.00321748	0.0253488
XKR4	1973.3	-1.25104	0.424791	-2.94507	0.00322877	0.025419
LOC107054213	19.8932	2.28433	0.775893	2.94413	0.00323859	0.0254815
LOC107050771	344.607	1.34375	0.456642	2.94269	0.00325377	0.0255559
IL18R1	254.636	-1.38018	0.470596	-2.93283	0.00335889	0.0262319
LOC112530184	39.2379	-1.94818	0.664429	-2.93211	0.00336669	0.0262698
LDLR	205.73	1.0971	0.374363	2.93057	0.00338338	0.0263771
EEF1A2	593.333	1.26542	0.431859	2.93018	0.0033877	0.0263844
SSBP2	3221.54	-1.06253	0.362822	-2.92853	0.00340574	0.0265052
RNF169	439.006	-1.08138	0.369337	-2.92791	0.00341254	0.026535
LOC107051775	30.5766	-1.48258	0.506671	-2.92613	0.00343207	0.0266638
USP43	5817.79	1.15169	0.393815	2.92446	0.00345058	0.0267709
LOC112532682	158.438	-1.14188	0.390494	-2.92418	0.00345367	0.0267734
LOC107053980	50.1863	-1.8432	0.630853	-2.92176	0.0034806	0.0269355
JUND	1401.82	1.01408	0.347256	2.92025	0.00349745	0.0270426
LOC107054589	554.718	1.29161	0.443133	2.91472	0.00356008	0.0274674
SCN1A	172.922	-1.49133	0.512499	-2.90991	0.00361535	0.0278458
SGK1	2750.42	-1.03059	0.354344	-2.90843	0.00363244	0.0279654
LOC101750844	1012.74	1.58	0.543377	2.90774	0.00364056	0.0280159
BRK1	229.199	1.15743	0.398074	2.90757	0.00364249	0.0280187
LOC100858360	180.794	1.5362	0.528598	2.90618	0.00365875	0.0281075
LOC112533197	34.1656	-2.02944	0.698611	-2.90496	0.00367296	0.0281905
FAM167B	308.56	1.03377	0.355879	2.90483	0.00367449	0.0281905
LAMA4	3546.78	-1.08574	0.373826	-2.9044	0.00367958	0.0282069
LOC107053402	250.12	1.85241	0.638208	2.90252	0.00370175	0.0283162
HGF	1166.64	-1.22903	0.423642	-2.90111	0.0037184	0.0284193
LRTOMT	82.3768	1.30402	0.449794	2.89914	0.00374186	0.0285742
SULT1C3	87.201	2.29906	0.793984	2.8956	0.0037844	0.0288621
TDRKH	763.551	1.27614	0.440933	2.89419	0.00380137	0.0289792
GYPC	385.595	-1.10173	0.381046	-2.89133	0.00383621	0.0291578
FGF2	26.1611	-1.96192	0.678936	-2.88969	0.00385618	0.0292971
TMEM35B	510.831	1.3862	0.479773	2.88928	0.00386121	0.0293229
LOC107051569	126.614	-1.7493	0.605517	-2.88894	0.00386541	0.0293424
LOC101750283	32.2872	-2.25358	0.780144	-2.88867	0.00386876	0.0293553
FOXQ1	52.9893	1.31558	0.456085	2.88452	0.00392016	0.0296516
LOC417507	73.4966	1.07711	0.373696	2.8823	0.00394782	0.0298161
CD300L-S1	72.2154	-2.2306	0.774029	-2.88181	0.00395399	0.0298202
EDA2R	237.068	1.17897	0.409072	2.88206	0.00395083	0.0298202
ZEB2	4271.66	-1.28554	0.4467	-2.87785	0.00400399	0.0301006
HOXB1	144.051	1.54539	0.537233	2.87657	0.00402017	0.0301842
LOC107054383	142.961	1.68309	0.585848	2.87291	0.00406716	0.0304573
WFDC8	24.1263	1.70737	0.594368	2.87258	0.00407138	0.0304573
LANCL3	510.081	-1.34781	0.470048	-2.86739	0.0041387	0.0308423
MSLN	175.021	1.15866	0.404093	2.86731	0.00413983	0.0308423
LOC101747910	48.4218	1.29288	0.450859	2.86759	0.00413606	0.0308423
LDB2	1131.91	-1.12702	0.393397	-2.86483	0.00417231	0.0310012
EYA4	405.765	-1.11281	0.388436	-2.86485	0.00417212	0.0310012
LOC107053503	73.6002	1.58638	0.553862	2.86421	0.00418055	0.0310238
LOC112531559	52.7809	-1.4583	0.50947	-2.86239	0.0042046	0.0311635
LOC107053516	23.6288	-1.74076	0.608205	-2.86213	0.00420805	0.0311761
LOC112529957	41.3428	1.65663	0.579349	2.85946	0.00424366	0.031388
KIAA0355	1119.44	-1.04823	0.367038	-2.85591	0.00429142	0.0316105
LOC107052519	139.066	-1.93166	0.676705	-2.85451	0.00431038	0.031698
MIR1720	25.6888	2.5603	0.896909	2.85458	0.00430944	0.031698
DPYSL4	557.062	1.09731	0.384761	2.85191	0.00434567	0.0319106
CFAP126	9.12868	2.93026	1.02773	2.85121	0.00435536	0.0319631
POLR3G	31.807	-1.37125	0.48102	-2.85072	0.00436202	0.0319858
SH3KBP1	1970.42	-1.03778	0.364029	-2.8508	0.00436093	0.0319858
SRXN1	325.519	1.05073	0.368603	2.85058	0.00436398	0.0319871
IL23A	8.63915	2.22483	0.78067	2.84991	0.00437323	0.0320417
WDR78	15.3785	1.56542	0.549426	2.84918	0.00438317	0.0320751
LRRC20	108.866	1.10792	0.389028	2.84791	0.0044008	0.0321578
TCF7L2	695.472	-1.07328	0.377128	-2.84592	0.00442838	0.0323135
PLD6	12.9657	2.09977	0.737808	2.84596	0.00442778	0.0323135
LOC112530152	42.4986	-1.64855	0.580281	-2.84096	0.00449785	0.0327037
LOC107054813	160.314	1.30886	0.460681	2.84113	0.00449537	0.0327037
LOC112533535	53.6737	2.09961	0.739059	2.84092	0.00449832	0.0327037
H1FX	2814.74	1.04346	0.367461	2.83965	0.00451634	0.0327502
LOC112530449	47.3589	-1.59827	0.5631	-2.83834	0.00453494	0.0328632
UNC13A	16.7909	3.98112	1.40327	2.83704	0.0045534	0.0329668
LOC107053228	253.683	1.54997	0.546797	2.83463	0.00458783	0.0330895
LOC107051705	322.977	-1.10408	0.389574	-2.83406	0.00459609	0.0331301
ITGA1	806.825	-1.31726	0.464986	-2.83291	0.00461259	0.0331839
GPLD1	53.3403	-1.49609	0.52836	-2.83157	0.00463204	0.0332695
CCNO	3986.74	1.56966	0.554419	2.83117	0.00463783	0.0332718
LOC107053500	157.835	-1.41168	0.498653	-2.83099	0.00464045	0.0332773
LOC100858860	25.3999	2.00347	0.707862	2.83031	0.00465034	0.0333215
PLCB2	1295.42	-1.03501	0.365831	-2.82921	0.00466635	0.0334095
GLTSCR1L	598.078	-1.34188	0.474712	-2.82673	0.00470262	0.0336019
OLFML3	984.835	1.17565	0.416437	2.82313	0.00475572	0.0339271
CCR4	56.8203	-2.06835	0.733143	-2.82121	0.00478421	0.0341033
PDZRN4	145.343	-1.08208	0.383649	-2.8205	0.0047949	0.0341149
PARD6A	47.2688	1.13842	0.40362	2.82052	0.00479463	0.0341149
ZAR1	1941.76	1.41786	0.502698	2.82049	0.00479499	0.0341149
HTR1A	39.1056	1.60162	0.567881	2.82034	0.00479728	0.0341149
OGN	6354.98	-1.28132	0.454527	-2.81902	0.00481703	0.0342417
FABP4	692.07	-3.04515	1.08036	-2.81863	0.00482286	0.0342589
ASPN	393.394	-1.26605	0.44925	-2.81813	0.00483039	0.0342763
SIX1	1376.49	1.24841	0.442994	2.81812	0.00483059	0.0342763
LOC107054582	936.582	1.2711	0.451357	2.81616	0.00486009	0.0344656
LOC107054896	67.768	-1.43799	0.510727	-2.81557	0.00486906	0.0345155
LOC112531293	20.8986	1.50062	0.533286	2.81391	0.00489422	0.0346527
LOC107053541	272.749	1.37979	0.490917	2.81063	0.00494444	0.034953
CYP2AB3	12.1028	2.38722	0.849495	2.81016	0.00495164	0.03499
LOC112531056	1032.56	-1.00858	0.35912	-2.80847	0.00497768	0.0351324
LOC101749790	113.326	1.44012	0.513234	2.80596	0.00501662	0.0353514
DNER	487.1	1.02699	0.366084	2.80534	0.00502642	0.0354066
LOC107052328	26.7749	2.11383	0.753773	2.80433	0.00504217	0.0354655
KLF-4	3031.09	1.13242	0.404035	2.80278	0.00506641	0.0355902
OPRM1	37.873	-1.25866	0.44917	-2.80219	0.00507565	0.03562
LOC101749205	19.8333	1.56791	0.559543	2.80213	0.00507663	0.03562
CG-16	1530.05	1.11868	0.3995	2.8002	0.0051071	0.0357748
HSPH1	8273.91	1.37409	0.491019	2.79845	0.00513488	0.035916
LOC100859072	679.945	-1.04029	0.371943	-2.7969	0.00515955	0.0360323
LOC107054849	248.724	1.42986	0.511455	2.79568	0.00517906	0.0361544
LOC112532586	34.3652	-1.28544	0.459996	-2.79447	0.00519853	0.0362358
44078	224.994	-1.24259	0.444654	-2.79451	0.00519791	0.0362358
XKR6	585.303	-1.16958	0.418536	-2.79445	0.00519882	0.0362358
CRP	29.8912	1.15679	0.413937	2.79459	0.00519648	0.0362358
LOC112532986	27.0206	-1.8132	0.649173	-2.7931	0.00522057	0.036343
GCG	515.67	-1.46512	0.524595	-2.79286	0.00522435	0.036343
POLD4	176.07	1.76528	0.632389	2.79146	0.00524716	0.0364874
LOC768829	121.983	1.22565	0.439243	2.79037	0.0052648	0.0365959
ANO9	57.3195	-1.47295	0.528084	-2.78923	0.00528328	0.0367076
LOC112530277	168.942	2.57985	0.925092	2.78875	0.00529113	0.0367076
CHSY3	276.984	-1.06123	0.380782	-2.78698	0.00532017	0.0368376
LOC101751850	22.7086	-1.19659	0.429425	-2.7865	0.005328	0.0368633
GABRR2	76.6077	-1.72045	0.617634	-2.78555	0.00534373	0.0369294
IL17RE	121.215	1.29993	0.466981	2.78368	0.00537452	0.0371278
TENM4	1126.42	-1.1	0.39541	-2.78192	0.00540381	0.0372775
LOC112530973	69.1046	1.34816	0.484623	2.78188	0.00540453	0.0372775
LOC107052931	160.548	-1.04584	0.376084	-2.78087	0.00542142	0.0373652
LOC101747700	13.5049	1.85259	0.666274	2.78053	0.00542709	0.0373898
LOC107052898	68.0522	-1.01438	0.36486	-2.7802	0.00543262	0.0374136
LOC769444	638.281	1.37631	0.495176	2.77944	0.00544534	0.0374579
NKTR	4096	-1.08278	0.38976	-2.77808	0.0054681	0.0375856
LOC101751691	37.0013	1.02602	0.369496	2.7768	0.00548974	0.0377053
IRX4	86.4819	1.74795	0.629887	2.77503	0.00551967	0.0378808
LOC101751481	1134.58	1.37949	0.497167	2.77469	0.00552545	0.0378924
LOC107054578	40.7923	-1.27873	0.461612	-2.77015	0.00560304	0.0382924
LOC107049673	52.4803	1.21567	0.438919	2.76968	0.00561109	0.0383316
ICOS	100.542	-1.71185	0.61815	-2.76931	0.00561747	0.0383471
LOC112531766	154.535	1.98909	0.718323	2.76907	0.00562158	0.0383489
LOC112530493	442.435	-1.27029	0.459099	-2.76693	0.00565866	0.0385134
LOC112532398	177.852	1.63426	0.59082	2.76608	0.0056734	0.0385964
SNAP25	47.0132	2.24757	0.812789	2.76525	0.0056879	0.0386656
SLC10A2	63.1083	1.69407	0.612927	2.76391	0.00571137	0.0387957
WFIKKN2	9.76764	-4.80734	1.7396	-2.76348	0.00571889	0.0388173
FAM81A	52.634	1.10565	0.400175	2.76291	0.0057289	0.0388557
NEUROG1	17.9892	2.41122	0.873279	2.76111	0.00576051	0.039011
GRK7	87.9665	-1.67735	0.607967	-2.75895	0.00579878	0.0392108
LOC107057545	50.09	-1.83682	0.666139	-2.75741	0.00582609	0.0393508
LOC112532778	54.344	-1.37515	0.498734	-2.75729	0.00582835	0.0393513
WIF1	348.248	-1.61551	0.586191	-2.75594	0.00585239	0.0394689
LOC107053678	131.269	-1.26522	0.459117	-2.75578	0.00585528	0.0394735
LOC112531963	351.507	1.54513	0.560754	2.75545	0.00586117	0.0394874
INPP1	396.077	1.41455	0.513517	2.75462	0.00587595	0.0395532
AKAIN1	55.461	1.52087	0.552568	2.75237	0.00591665	0.0397333
MSX1	2335.6	1.27583	0.463716	2.75131	0.00593579	0.0398362
MYH1F	9.92372	-4.29258	1.56067	-2.75047	0.00595096	0.039923
LOC769155	1100.27	-1.0092	0.367245	-2.74801	0.00599576	0.0401633
LOC112530046	44.2234	2.2658	0.82458	2.74783	0.00599917	0.0401711
EIF4E1B	1147.43	1.38258	0.503214	2.74751	0.00600503	0.0401803
LOC101751876	90.0427	1.61298	0.587323	2.74632	0.00602679	0.0402957
RACGAP1L	784.041	1.5174	0.552612	2.74586	0.00603518	0.0403367
COLQ	839.641	1.08477	0.39535	2.74381	0.00607302	0.0405593
CPLX1	153.631	1.82567	0.665508	2.74327	0.00608304	0.0405756
LOC101749568	23.7243	-1.51777	0.553515	-2.74207	0.00610538	0.0406809
ECM2	3737.47	-1.17193	0.427378	-2.74214	0.006104	0.0406809
SERPINB10B	2473.76	2.21076	0.806496	2.7412	0.00612161	0.0407318
DOCK4	901.422	-1.19627	0.436721	-2.73921	0.00615869	0.0409481
LOC107052688	35.7555	-1.36365	0.497991	-2.7383	0.00617578	0.0410313
RTN2	116.645	1.521	0.555705	2.73706	0.00619915	0.0411712
PBX4	268.735	-1.02022	0.373385	-2.73237	0.00628813	0.0415923
LOC101750502	88.702	-1.47102	0.53851	-2.73166	0.00630166	0.0416356
VEZF1	1679.48	-1.11633	0.408765	-2.73099	0.00631447	0.0416895
NR2C2AP	1494.01	1.15309	0.422267	2.7307	0.00632001	0.0417107
LOC107053811	76.3519	-1.16525	0.426761	-2.73045	0.00632486	0.0417154
LOC107054576	15.3377	-1.75874	0.644187	-2.73018	0.00633007	0.0417207
SNTN	72.4611	1.32462	0.485555	2.72805	0.006371	0.0418926
ARID5B	802.39	-1.09295	0.400923	-2.72609	0.00640888	0.0420953
FGFR3	1813.67	-1.00445	0.368494	-2.72582	0.00641411	0.0421142
CNMD	85.1666	-1.45168	0.533231	-2.72242	0.00648067	0.0424889
SV2B	68.7009	1.69458	0.623389	2.71833	0.00656124	0.0428914
MXRA8	3781.79	-1.19662	0.44026	-2.71799	0.00656804	0.0429045
MSH4	972.613	-1.01257	0.372733	-2.71662	0.00659523	0.0430506
TSPAN4	8163.14	-1.04108	0.383712	-2.71317	0.0066642	0.0434375
FOXB1	24.2826	2.9774	1.09755	2.71277	0.00667236	0.0434748
LOC112530788	21.0462	-1.58008	0.5825	-2.71259	0.00667605	0.043483
TBX19	14.8735	-1.93328	0.713901	-2.70805	0.00676807	0.0439319
LOC107051761	44.1826	-1.30202	0.481104	-2.70633	0.00680324	0.0440868
SYT12	509.671	1.03037	0.381012	2.70431	0.00684468	0.0442751
SLC22A31	2729.44	1.14048	0.421699	2.70449	0.00684103	0.0442751
LOC112530344	43.6468	1.98169	0.732972	2.70364	0.00685836	0.0442988
LOC107052265	38.1955	-1.32352	0.489765	-2.70237	0.00688471	0.0444056
PAPLN	1190.89	-1.21654	0.450801	-2.69861	0.00696296	0.0448606
BAAT	107.354	1.21375	0.449902	2.69781	0.00697977	0.0449054
CCK	164.39	1.29529	0.480168	2.69758	0.00698449	0.0449197
LOC107054308	40.379	1.12363	0.416816	2.69575	0.00702311	0.0451194
EDIL3	999.499	-1.25984	0.467409	-2.69537	0.00703108	0.0451543
LOC107054276	22.6454	-1.11057	0.412139	-2.69466	0.00704603	0.0451855
FAT3	330.833	-1.2146	0.450977	-2.69326	0.00707567	0.0453268
GPR137B	786.354	-1.37633	0.511496	-2.6908	0.00712802	0.0455481
MAP1LC3C	3871.69	1.0438	0.387974	2.69037	0.0071372	0.0455904
LOC112531208	126.54	1.44365	0.537032	2.68821	0.00718366	0.0457565
LOC101748261	10.2979	-2.54717	0.947876	-2.68724	0.00720457	0.0458571
FLI1	1096.51	-1.01431	0.377516	-2.68679	0.00721421	0.0458695
TNR	21.0913	3.01834	1.12361	2.68629	0.00722506	0.0459058
CCDC17	84.4808	1.02066	0.380144	2.68493	0.00725455	0.0460442
RNF165	141.46	-1.1628	0.433588	-2.6818	0.00732273	0.0463372
IRX2	356.954	1.76134	0.656999	2.68089	0.00734274	0.0464227
SPOCK1	1458.92	1.10033	0.410663	2.6794	0.00737543	0.0465177
MMRN2	1984.15	-1.07568	0.40154	-2.67889	0.0073866	0.0465683
UBXN11	47.3712	1.12878	0.421587	2.67746	0.00741826	0.0467515
SLC9A9	472.952	-1.06292	0.397441	-2.67442	0.00748592	0.0471096
UNCX	440.488	1.35577	0.506922	2.67452	0.0074837	0.0471096
LOC112530168	11.4955	1.84659	0.690521	2.6742	0.00749088	0.0471096
LOC107054226	119.156	-1.23505	0.461906	-2.6738	0.00749967	0.0471317
LOC112532636	24.9437	2.19616	0.821757	2.67252	0.0075284	0.0472791
CENPM	999.92	1.31685	0.492999	2.6711	0.00756032	0.0474296
LOC112532054	13.1829	-1.7238	0.645461	-2.67064	0.00757067	0.0474779
LOC101752249	11.1935	-2.89015	1.08272	-2.66934	0.00760008	0.0476289
TLR5	366.943	-1.26798	0.475132	-2.66868	0.00761489	0.0476716
CDC14B	1444.46	-1.00126	0.375352	-2.66753	0.00764121	0.0477863
LOC112530392	56.9846	1.49668	0.561704	2.66454	0.00770947	0.0481459
PTF1A	30.2529	2.25436	0.846588	2.66287	0.00774764	0.0483336
PTPRR	32.7486	1.91687	0.719944	2.66253	0.00775561	0.0483496
MANBAL1	5869.52	2.80023	1.05198	2.66187	0.00777089	0.0483774
ZNF618	704.324	-1.18385	0.444817	-2.66144	0.00778078	0.0484054
LOC101750545	40.2066	-1.28395	0.482677	-2.66005	0.00781288	0.0485207
LOC112533362	21.2116	-1.78281	0.67043	-2.65921	0.00783252	0.0486089
FLNA_1	8949.62	1.18736	0.446908	2.65684	0.00788759	0.0488998
CHGA	2888.79	1.29317	0.486952	2.65564	0.00791573	0.0490233
MFRP	75.6238	1.51673	0.571207	2.65531	0.00792347	0.0490372
LOC101749175	297.335	-1.13135	0.426337	-2.65366	0.00796232	0.0492143
LOC107056551	44.8812	1.23371	0.465324	2.65129	0.00801846	0.0494882
LOC107049691	9.40161	2.46555	0.930271	2.65036	0.00804058	0.0495734
LOC112530486	606.905	-1.0185	0.384382	-2.64971	0.00805604	0.0496174
INHBA	102.261	-1.7678	0.667589	-2.64803	0.00809628	0.0498138
TCF4Z	273.101	-1.02787	0.388275	-2.64726	0.00811461	0.0499037
UTS2R	14.7699	2.1139	0.798653	2.64683	0.00812508	0.0499395

## Sheet: O(3-vs-5)
DEGs from the 3-vs-5 group in the ovary
geneid	baseMean	log2FoldChange	lfcSE	stat	pvalue	padj
KCNK9	398.725	-4.61142	0.294782	-15.6435	3.6789e-55	7.06717e-51
HIGD2A	547.457	-2.29583	0.194061	-11.8304	2.71708e-32	1.73984e-28
TMEM223	973.544	-1.3794	0.116541	-11.8361	2.53894e-32	1.73984e-28
RSG1	1279.68	-1.62887	0.138418	-11.7678	5.7218e-32	2.7479e-28
TSFM	299.429	-2.29272	0.197531	-11.6069	3.80261e-31	1.28119e-27
ATPIF1	1844.85	-2.20413	0.18997	-11.6025	4.00163e-31	1.28119e-27
NANOS1	1111.16	-2.85574	0.258067	-11.0659	1.83654e-28	5.04e-25
MRPS12	411.931	-2.27252	0.205931	-11.0354	2.57961e-28	6.19428e-25
TOMM6	1082.13	-1.74342	0.165077	-10.5613	4.50515e-26	9.61599e-23
LOC107050176	312.243	-1.91842	0.193382	-9.92038	3.39458e-23	6.52099e-20
MRPL49	365.262	-1.72809	0.174869	-9.88217	4.9743e-23	8.68694e-20
LOC112532542	232.034	-2.16208	0.22386	-9.6582	4.5375e-22	7.26378e-19
GIPC1	1399.66	-1.12505	0.116676	-9.64253	5.28678e-22	7.81223e-19
COA3	625.115	-1.81678	0.189564	-9.58401	9.33468e-22	1.28085e-18
APOA1BP	1450.36	-1.39946	0.147082	-9.51483	1.82017e-21	2.33103e-18
MECP2	693.922	-1.65229	0.177272	-9.32066	1.15619e-20	1.38815e-17
PIN4	696.849	-1.74458	0.187571	-9.30089	1.39275e-20	1.5738e-17
FRMD8	362.121	-1.85847	0.201329	-9.23103	2.68031e-20	2.86049e-17
GNG7	2982.68	-1.48424	0.161911	-9.167	4.86355e-20	4.9173e-17
CDC26	484.651	-1.74771	0.194916	-8.96645	3.06215e-19	2.9412e-16
INAFM2	765.924	-1.722	0.193391	-8.90426	5.37437e-19	4.91627e-16
LOC112531361	386.306	-1.38009	0.157638	-8.75484	2.04401e-18	1.78479e-15
TIMM13	208.917	-1.75088	0.201878	-8.67295	4.21049e-18	3.37015e-15
PPIL1	314.628	-1.58585	0.182846	-8.67315	4.20314e-18	3.37015e-15
RBM8A	1230.33	-1.03426	0.11948	-8.65635	4.87107e-18	3.74293e-15
LOC112530984	498.492	-1.43412	0.165937	-8.64258	5.4959e-18	4.06063e-15
NDUFA13	1217.15	-1.20196	0.141053	-8.52128	1.57793e-17	1.08893e-14
MRPL4	738.798	-1.12466	0.131992	-8.52061	1.5872e-17	1.08893e-14
MRPS24	519.679	-1.66091	0.195533	-8.49428	1.99172e-17	1.31934e-14
HEXIM1	4140.67	-1.16884	0.138199	-8.45763	2.72877e-17	1.74733e-14
FBXW9	607.499	-1.36821	0.162061	-8.44253	3.1054e-17	1.92435e-14
NDUFA6	753.848	-1.3359	0.158349	-8.4364	3.27262e-17	1.92654e-14
CCDC120	614.012	-1.22716	0.145483	-8.43509	3.30951e-17	1.92654e-14
NDUFB6	1513.85	-1.04979	0.125467	-8.36705	5.90779e-17	3.3379e-14
SERF2	567.547	-2.40635	0.287865	-8.35929	6.30943e-17	3.46298e-14
PIGBOS1	244.357	-2.57439	0.308592	-8.34239	7.28068e-17	3.88505e-14
SIVA1	585.529	-1.65695	0.199027	-8.32523	8.41648e-17	4.36975e-14
GJB1	343.536	-1.74741	0.211101	-8.27761	1.25675e-16	6.19029e-14
SMUG1	696.784	-1.3595	0.165064	-8.23622	1.77734e-16	8.53568e-14
MRPL54	512.136	-1.21944	0.148308	-8.22237	1.99516e-16	9.34805e-14
IMP3	1434.02	-1.56276	0.190182	-8.21715	2.08394e-16	9.53154e-14
ABCB8	1289.34	-1.2844	0.157599	-8.14978	3.64579e-16	1.62874e-13
TARBP2	977.197	-1.14766	0.141753	-8.09622	5.66943e-16	2.42022e-13
ID4	1148.31	-1.987	0.246005	-8.07705	6.63547e-16	2.73726e-13
PTRH2	1148.12	-1.39027	0.17215	-8.07592	6.6971e-16	2.73726e-13
LOC107050352	1609.87	-1.48402	0.184905	-8.02583	1.00838e-15	4.03563e-13
PBXIP1	2184.57	-1.59265	0.198838	-8.00977	1.14926e-15	4.50556e-13
LYSMD1	369.642	-1.58434	0.198286	-7.99017	1.34748e-15	5.17701e-13
RPUSD3	719.137	-1.31676	0.165297	-7.96606	1.63813e-15	6.17029e-13
BRI3	1435.25	-1.05414	0.132396	-7.96201	1.69261e-15	6.2529e-13
OPA3	195.995	-2.41551	0.305855	-7.89757	2.84393e-15	1.03079e-12
MRI1	1264.17	-1.20788	0.153789	-7.85416	4.02474e-15	1.43177e-12
MTERF4	618.816	-1.31339	0.168138	-7.81135	5.65808e-15	1.97621e-12
EYY68_mgt15	218.495	1.55752	0.199917	7.79086	6.65561e-15	2.28311e-12
NDUFAF8	303.597	-1.85348	0.238134	-7.78334	7.06323e-15	2.38043e-12
LOC107049719	1094.08	-1.44169	0.185292	-7.78064	7.21557e-15	2.38985e-12
NAB2	1160.48	-1.82989	0.235448	-7.77195	7.7289e-15	2.51648e-12
HSPBP1	1448.99	-1.10586	0.142577	-7.75625	8.74745e-15	2.80064e-12
CDK2AP2	592.866	-1.46863	0.190227	-7.72037	1.15991e-14	3.65277e-12
MRPL17	1642.56	-1.49434	0.193929	-7.70564	1.30189e-14	4.03375e-12
MED11	553.113	-2.23968	0.294282	-7.61066	2.7271e-14	8.05963e-12
NNF1	1155.73	-1.29964	0.173842	-7.47599	7.66232e-14	2.2302e-11
LOC107050662	247.715	-1.28322	0.172737	-7.42878	1.09605e-13	3.09635e-11
RTN4RL2	1312.8	-2.06172	0.27872	-7.39709	1.39196e-13	3.8753e-11
RPS28	3921.35	-2.49337	0.33791	-7.37881	1.59709e-13	4.38287e-11
MRPS21	532.776	-1.41263	0.192963	-7.32071	2.46657e-13	6.67363e-11
LOC107049631	384.602	-1.72138	0.235279	-7.31635	2.54811e-13	6.79849e-11
SEZ6L	421.367	-5.0837	0.699839	-7.2641	3.75521e-13	9.88186e-11
DDIT3	534.215	-1.39802	0.19256	-7.26018	3.86588e-13	1.00356e-10
NDUFB7	949.637	-1.76186	0.243406	-7.23838	4.54087e-13	1.16307e-10
CLN3	391.082	-1.51969	0.211292	-7.19238	6.36705e-13	1.56809e-10
DNAJB2	2232.47	-1.00941	0.140706	-7.17386	7.29096e-13	1.7729e-10
LOC107050018	471.937	-1.46992	0.206233	-7.12748	1.02226e-12	2.39483e-10
RABGGTA	485.423	-1.36475	0.191931	-7.11063	1.15519e-12	2.67363e-10
PDLIM4	1789.48	-1.15225	0.162422	-7.09422	1.30082e-12	2.97485e-10
SLC35F6	265.032	-1.33443	0.189539	-7.0404	1.91692e-12	4.28187e-10
NDUFA2	497.581	-1.54059	0.219854	-7.0073	2.4296e-12	5.30371e-10
SVBP	3011.77	-1.39979	0.200325	-6.98762	2.79593e-12	6.03481e-10
SLC6A8	4679.13	-1.18932	0.17089	-6.95959	3.41273e-12	7.20424e-10
INTS5	527.703	-1.29594	0.186635	-6.94371	3.81947e-12	7.97522e-10
SUOX	1486.85	-1.08131	0.155945	-6.93394	4.09273e-12	8.4539e-10
NDUFV1	2970.5	-1.21936	0.176588	-6.90514	5.01524e-12	1.01413e-09
SNRNP25	1575.7	-1.08614	0.157552	-6.89385	5.43009e-12	1.08658e-09
RPLP1	11243	-1.95827	0.284996	-6.87123	6.36526e-12	1.26058e-09
CRISPLD2	8489.07	-2.3775	0.346216	-6.8671	6.55183e-12	1.28429e-09
PLPP4	1491.39	-2.18412	0.31823	-6.86334	6.72674e-12	1.30526e-09
LOC112533358	1919.01	-2.39553	0.349771	-6.84886	7.4443e-12	1.41589e-09
LOC112531007	333.248	-1.53538	0.226872	-6.7676	1.30933e-11	2.46591e-09
DKK1	85.8978	-3.0035	0.445757	-6.73798	1.606e-11	2.99526e-09
COX8A	491.193	-1.80323	0.268788	-6.70873	1.96323e-11	3.62631e-09
ATRAID	1046	-1.51689	0.226496	-6.69721	2.12434e-11	3.88654e-09
SLC39A1	2952.07	-1.85462	0.277371	-6.68642	2.28702e-11	4.06793e-09
VSTM2B	227.826	-1.75779	0.263839	-6.66237	2.69455e-11	4.74884e-09
CHURC1	1007.31	-1.61441	0.242398	-6.66015	2.73545e-11	4.7771e-09
WDR74	608.71	-1.43101	0.215428	-6.64264	3.08106e-11	5.28456e-09
OST4	899.822	-1.52857	0.230381	-6.63497	3.24565e-11	5.42164e-09
ZNF593	2843.85	-1.13396	0.170876	-6.63616	3.21964e-11	5.42164e-09
PTX3	212.462	-4.44766	0.672952	-6.60918	3.86467e-11	6.40003e-09
ADORA1	41.4952	2.51907	0.383447	6.56954	5.04709e-11	8.21649e-09
CNN1	3253.11	-4.48529	0.687175	-6.52714	6.70359e-11	1.08215e-08
SNTB2	798.102	-1.35722	0.207982	-6.52563	6.77159e-11	1.08402e-08
IL13RA2	562.045	-2.07055	0.31805	-6.51014	7.5083e-11	1.19202e-08
TMEM147	451.942	-1.6067	0.247518	-6.49123	8.51373e-11	1.34056e-08
AVPI1	706.717	-1.76951	0.273168	-6.47775	9.30992e-11	1.45401e-08
PEX11B	307.589	-1.38304	0.213981	-6.46338	1.02387e-10	1.57348e-08
MYOC	1378.14	-2.02332	0.313127	-6.46166	1.03558e-10	1.57885e-08
LOC112531696	116.038	-1.91576	0.297269	-6.44455	1.15944e-10	1.74007e-08
F8A3	666.035	-1.41325	0.219439	-6.44028	1.1925e-10	1.77582e-08
LOC107049461	48.6239	-2.42875	0.377591	-6.43222	1.2575e-10	1.85821e-08
LOC417386	239.394	-1.54557	0.240569	-6.42465	1.32175e-10	1.93824e-08
DOHH	1557.14	-1.2693	0.198201	-6.40411	1.51248e-10	2.18457e-08
C22orf39	433.002	-1.74217	0.272323	-6.39746	1.57983e-10	2.26481e-08
RBP14L	2678.44	-1.32134	0.206631	-6.39469	1.60876e-10	2.28921e-08
UQCC3	264.081	-1.74342	0.27295	-6.38734	1.68792e-10	2.38419e-08
CHST11	678.261	1.92203	0.301264	6.3799	1.77208e-10	2.48479e-08
BEND4	320.797	1.77507	0.279101	6.35994	2.01831e-10	2.80955e-08
B9D2	59.2054	-3.23221	0.509051	-6.34949	2.16035e-10	2.98564e-08
FAM83D	802.208	1.09028	0.171897	6.34265	2.2584e-10	3.09884e-08
NPTX1	370.867	-2.6031	0.412788	-6.30614	2.86071e-10	3.89747e-08
EYY68_mgt06	75.4551	2.86385	0.455067	6.29325	3.10895e-10	4.17643e-08
HNMT	401.114	-1.50965	0.242403	-6.22785	4.72869e-10	6.13771e-08
WBP1	1846.98	-1.0427	0.167377	-6.22966	4.67453e-10	6.13771e-08
MMP10	2396.58	4.093	0.657098	6.22889	4.6974e-10	6.13771e-08
FST	648.751	2.12805	0.343221	6.20023	5.63801e-10	7.22041e-08
PCSK5	1440.24	1.44758	0.23371	6.19391	5.86915e-10	7.46664e-08
NDUFS5	1531.87	-1.3809	0.223266	-6.185	6.21024e-10	7.79731e-08
LOC107051009	804.413	-1.32776	0.214735	-6.18324	6.27984e-10	7.83348e-08
LOC107051508	430.757	-1.11554	0.180781	-6.17069	6.79928e-10	8.42671e-08
LOC100858737	825.82	-1.11248	0.18067	-6.1575	7.39e-10	9.08735e-08
PREB	1042.84	-1.10484	0.179453	-6.15671	7.42693e-10	9.08735e-08
IFI27L2	413.22	-2.67539	0.435979	-6.13651	8.4352e-10	1.02136e-07
LOC101749773	906.054	-1.01046	0.165015	-6.12348	9.15556e-10	1.09924e-07
UFC1	591.034	-1.25457	0.205482	-6.10548	1.02493e-09	1.20791e-07
CORO6	104.167	-1.91428	0.313585	-6.10448	1.03135e-09	1.20806e-07
FOXO6	717.519	-3.4942	0.573813	-6.08944	1.13308e-09	1.31124e-07
SEC61B	2017.59	-1.30065	0.213783	-6.08397	1.17243e-09	1.34864e-07
ID1	2128.95	-1.76798	0.290788	-6.07997	1.20202e-09	1.36632e-07
CLPP	314.163	-1.15105	0.189534	-6.07307	1.25488e-09	1.40972e-07
YRDC	702.886	-1.16352	0.192042	-6.05871	1.37221e-09	1.53257e-07
INHBB	304.555	3.20121	0.528894	6.05266	1.42477e-09	1.58208e-07
KREMEN1	309.483	1.9696	0.32562	6.04876	1.45969e-09	1.61153e-07
SSB	3417.18	1.07847	0.17848	6.04253	1.51716e-09	1.64659e-07
CRELD1	1922.65	-1.20865	0.201938	-5.98525	2.16053e-09	2.25493e-07
FMC1	224.773	-1.82461	0.305125	-5.97988	2.23304e-09	2.30627e-07
SMAD7	1937.45	1.2108	0.202565	5.97734	2.26816e-09	2.33002e-07
DGUOK_1	975.511	-1.18506	0.199116	-5.9516	2.65539e-09	2.7133e-07
DUSP23	721.834	-1.40058	0.235651	-5.94344	2.79098e-09	2.83676e-07
VSTM2L	182.889	-2.72286	0.461486	-5.9002	3.63062e-09	3.67075e-07
DCBLD1	794.713	1.01266	0.17211	5.88384	4.00858e-09	4.005e-07
EYY68_mgt13	1536.01	1.29629	0.220376	5.88217	4.04911e-09	4.00945e-07
SLC2A9	348.531	2.56267	0.436613	5.86943	4.37299e-09	4.28597e-07
ATP5L	1357.01	-1.12177	0.191791	-5.84889	4.94857e-09	4.77698e-07
CCDC9	409.646	-1.1614	0.198653	-5.84636	5.0246e-09	4.82612e-07
NEDD8	682.678	-1.08359	0.185411	-5.84427	5.08785e-09	4.86257e-07
LOC395159	102.221	-2.01895	0.346088	-5.83365	5.42285e-09	5.15707e-07
HDDC3	312.894	-1.40271	0.240493	-5.83264	5.45566e-09	5.16272e-07
GNS	33679.8	1.00048	0.17255	5.7982	6.70322e-09	6.19081e-07
BOLA3	319.496	-2.1205	0.365929	-5.79482	6.83938e-09	6.28634e-07
COX14	256.145	-1.10568	0.190836	-5.79387	6.87834e-09	6.29204e-07
LOC107049204	44.7537	-2.79938	0.484321	-5.78	7.46989e-09	6.80079e-07
FLNA_1	8949.62	-2.57576	0.446844	-5.76434	8.19795e-09	7.42843e-07
CCDC142	621.262	-1.24894	0.216802	-5.76072	8.37581e-09	7.55396e-07
LOC112530040	162.692	-1.63033	0.283092	-5.75902	8.46051e-09	7.59469e-07
C14H16orf59	668.553	-1.04207	0.181066	-5.75521	8.65348e-09	7.73178e-07
H2AFV	2625.77	-1.09356	0.190253	-5.74789	9.03635e-09	8.03649e-07
NDUFC2	668.464	-1.2478	0.217208	-5.74474	9.2062e-09	8.03869e-07
MEA1	2231.51	-1.03747	0.180591	-5.74486	9.19972e-09	8.03869e-07
LOC107051077	176.279	-1.9095	0.332679	-5.73975	9.48143e-09	8.24155e-07
NDUFAF3	628.047	-1.13385	0.198057	-5.72484	1.03531e-08	8.95866e-07
NR0B1	3405.15	-1.62694	0.28459	-5.71679	1.08555e-08	9.35127e-07
LOC112531444	501.831	-1.56331	0.273884	-5.70793	1.14358e-08	9.76367e-07
NKX2-3	253.323	-3.61951	0.634929	-5.70066	1.19344e-08	1.01442e-06
EYY68_mgt14	1008.98	1.04445	0.183373	5.69574	1.22837e-08	1.03952e-06
ANAPC11	454.632	-1.30618	0.229609	-5.68873	1.2799e-08	1.07367e-06
PMVK	564.818	-1.45079	0.255388	-5.68072	1.34128e-08	1.11541e-06
LOC101750188	2456.78	1.50472	0.265352	5.67066	1.42251e-08	1.17786e-06
LOC107052840	87.7553	-1.92258	0.339361	-5.6653	1.46766e-08	1.21003e-06
TCF15	125.926	-2.46927	0.437667	-5.64189	1.68196e-08	1.36909e-06
LOC107053674	745.307	-2.83402	0.504123	-5.62168	1.89108e-08	1.51999e-06
EYY68_mgr01	18777	1.24708	0.221993	5.61765	1.93576e-08	1.54942e-06
LRFN1	1079.19	-1.34223	0.240295	-5.58574	2.32706e-08	1.83208e-06
DES	20906.7	-3.12151	0.559048	-5.58362	2.3556e-08	1.84698e-06
LOC107051359	188.349	-1.38463	0.248512	-5.57169	2.52287e-08	1.9701e-06
ACTG2	18043.9	-3.62933	0.651521	-5.57054	2.53945e-08	1.97502e-06
C31H17orf49	928.773	-1.72654	0.310448	-5.56145	2.67539e-08	2.06402e-06
LHFPL5	2206.14	-1.71157	0.307729	-5.56194	2.66791e-08	2.06402e-06
ANKRD39	475.065	-2.23667	0.403094	-5.54875	2.87713e-08	2.21078e-06
LOC112530927	114.251	-1.39538	0.251607	-5.54588	2.92479e-08	2.23846e-06
HAX1	922.425	-1.17265	0.211693	-5.5394	3.03509e-08	2.31366e-06
RPS27	4606.66	-1.76397	0.319088	-5.52816	3.23611e-08	2.45714e-06
ELOVL3	96.5639	-2.18643	0.396104	-5.51985	3.39293e-08	2.56607e-06
JTB	1284.82	-1.11308	0.201905	-5.51288	3.53002e-08	2.63859e-06
EIF5B	7672.23	1.11392	0.202044	5.51325	3.52275e-08	2.63859e-06
LOC107056278	2041.88	-1.96251	0.35785	-5.48418	4.15394e-08	3.06913e-06
NDUFB2	879.129	-1.33338	0.244257	-5.45892	4.79048e-08	3.52587e-06
DCAF11	195.513	-2.68436	0.492563	-5.44979	5.04306e-08	3.69761e-06
LOC112531373	40.9071	-2.07005	0.380996	-5.43325	5.53365e-08	4.04188e-06
HSD11B2	243.282	-3.43779	0.633043	-5.43058	5.61701e-08	4.08723e-06
GZMM	414.985	-1.43791	0.265313	-5.41965	5.97144e-08	4.32873e-06
UPP2	149.799	-1.52426	0.281688	-5.41115	6.26198e-08	4.52228e-06
LOC422106	114.332	-1.81336	0.336399	-5.39048	7.02689e-08	5.03681e-06
H2A2BL	5502.75	-1.2205	0.226483	-5.38892	7.08814e-08	5.06183e-06
GGCX	754.15	-1.34065	0.24885	-5.38739	7.14863e-08	5.08612e-06
ARX	1743.86	-2.21748	0.411802	-5.38481	7.25216e-08	5.1398e-06
LOC112529978	265.062	-1.6536	0.308543	-5.35939	8.35056e-08	5.83324e-06
MEPCE	2244.47	-1.03687	0.193813	-5.34986	8.80239e-08	6.06071e-06
FLNA	3516.43	-2.2812	0.426825	-5.34457	9.06329e-08	6.21807e-06
SOX17	159.239	-2.08792	0.391224	-5.33688	9.45604e-08	6.46443e-06
MMP27	95.4635	2.36603	0.443409	5.33601	9.50132e-08	6.47235e-06
ADRA2A	1289.94	2.4216	0.454155	5.3321	9.70856e-08	6.59016e-06
MYL3	63.676	2.84911	0.5365	5.31056	1.09289e-07	7.39239e-06
LOC101751749	350.257	-1.44384	0.272628	-5.29601	1.18361e-07	7.89483e-06
NBL1	9692.26	-1.04378	0.19721	-5.29273	1.20501e-07	8.00979e-06
LOC107049485	466.858	-1.53092	0.289899	-5.28085	1.28583e-07	8.48825e-06
FAM181B	352.726	-1.07073	0.203404	-5.26405	1.40919e-07	9.20769e-06
MRPL43	591.296	-1.60317	0.305179	-5.25319	1.49484e-07	9.69484e-06
LOC112530169	392.15	-1.95323	0.372659	-5.24134	1.59415e-07	1.02764e-05
IER5	1331.84	-1.08717	0.207641	-5.23582	1.64256e-07	1.05531e-05
TAGLN	25306.2	-3.2473	0.621192	-5.22754	1.71784e-07	1.09999e-05
RPS19	12711.2	-1.50686	0.289739	-5.20075	1.98483e-07	1.25837e-05
OLFML3	984.835	-2.15399	0.415928	-5.17876	2.2337e-07	1.40686e-05
LOC101752242	114.818	-1.29102	0.249358	-5.17738	2.25025e-07	1.41266e-05
RBP	130.447	-2.44227	0.472588	-5.16786	2.36796e-07	1.48171e-05
PSMG4	772.443	-1.16521	0.225636	-5.16413	2.41555e-07	1.50658e-05
POLR2L	711.696	-1.01198	0.196176	-5.15851	2.48926e-07	1.54753e-05
LOC112532077	340.147	-1.09485	0.212661	-5.14833	2.62819e-07	1.62339e-05
LDHD	527.428	-1.0636	0.20669	-5.14585	2.66312e-07	1.6397e-05
CTDNEP1	962.164	-1.03224	0.200742	-5.1421	2.71682e-07	1.66211e-05
MLLT3	1430.65	1.31491	0.255941	5.13753	2.78367e-07	1.69223e-05
LOC107049580	676.335	-1.55597	0.303734	-5.12282	3.00999e-07	1.82403e-05
SUV39H1_1	600.089	-1.96715	0.384128	-5.1211	3.03762e-07	1.82924e-05
ATP5G3	2314.22	-1.18424	0.231593	-5.11343	3.16364e-07	1.89326e-05
SPOCK1	1458.92	-2.09153	0.410341	-5.09705	3.44979e-07	2.03284e-05
LOC107052116	111.955	-1.51436	0.297981	-5.08208	3.73321e-07	2.18643e-05
LOC107050883	84.6081	-1.74862	0.344242	-5.07961	3.78215e-07	2.20167e-05
THEM4	266.614	-1.68867	0.332485	-5.07893	3.79572e-07	2.20289e-05
LAMA2	2246.36	-1.34206	0.264484	-5.07426	3.88999e-07	2.2508e-05
ASPHD2	358.352	-1.72982	0.341157	-5.07045	3.96876e-07	2.27582e-05
LOC100858796	962.162	-1.02685	0.20289	-5.06114	4.16759e-07	2.38272e-05
LMO3	28.1019	4.29684	0.850992	5.04921	4.43644e-07	2.52142e-05
IL17RC	2411.13	-1.52243	0.301805	-5.04441	4.54916e-07	2.57786e-05
SELENOH	541.157	-1.43461	0.285053	-5.03279	4.83391e-07	2.73116e-05
HGH1	285.265	-1.67725	0.33349	-5.02939	4.92031e-07	2.77182e-05
LOC107055568	101.99	-2.71039	0.54016	-5.01775	5.22811e-07	2.91954e-05
LOC107054877	731.586	-1.16024	0.232816	-4.98348	6.24512e-07	3.41791e-05
HIF3A	485.497	-1.43161	0.287565	-4.97839	6.41139e-07	3.48903e-05
LOC107050412	841.571	-1.47985	0.298476	-4.95804	7.12089e-07	3.84248e-05
CAPN9	30.691	2.08646	0.42182	4.94633	7.56275e-07	4.05811e-05
RGCC	246.683	-1.46703	0.297419	-4.93253	8.11703e-07	4.31934e-05
RPS15	8460.21	-1.68009	0.340941	-4.9278	8.31614e-07	4.3768e-05
UXT	395.065	-1.15874	0.23512	-4.9283	8.29499e-07	4.3768e-05
TXN	18854.8	-1.35188	0.274657	-4.92205	8.56402e-07	4.48269e-05
JUND	1401.82	-1.70683	0.346946	-4.91958	8.67286e-07	4.52733e-05
LOC424727	663.993	-1.04623	0.212832	-4.91575	8.84426e-07	4.60429e-05
EYY68_mgt11	68.3154	-1.82922	0.373352	-4.89946	9.61025e-07	4.96271e-05
KRT23	332.803	-3.37847	0.689899	-4.89704	9.72898e-07	4.9775e-05
TAC3	34.3474	-3.16399	0.646121	-4.89691	9.7356e-07	4.9775e-05
C10H15ORF58	599.225	-1.11805	0.228324	-4.89677	9.74253e-07	4.9775e-05
NUDT8	274.913	-1.29677	0.265434	-4.88546	1.03188e-06	5.23019e-05
DDIT4	7149.71	-2.02394	0.414381	-4.88425	1.03821e-06	5.24177e-05
ZNF853	615.529	-1.63903	0.335593	-4.88399	1.03962e-06	5.24177e-05
DMRT2	81.378	-2.47637	0.50777	-4.87695	1.07736e-06	5.4037e-05
SMIM4	252.464	-1.27657	0.262313	-4.86661	1.1353e-06	5.66472e-05
RPS23	7945.83	-1.53292	0.315327	-4.86138	1.16573e-06	5.78647e-05
ECSIT	1271.4	-1.00251	0.206488	-4.85504	1.20364e-06	5.94393e-05
HMGB2	1324.79	1.01942	0.210576	4.84109	1.29129e-06	6.32798e-05
LOC112533596	181.821	-1.57118	0.325086	-4.83312	1.34412e-06	6.57011e-05
NMRK2	309.516	1.35396	0.28093	4.81956	1.43874e-06	7.01478e-05
HTR6	527.137	-2.12932	0.441949	-4.81802	1.44987e-06	7.05116e-05
LVRN	62.8372	-4.06062	0.844044	-4.81092	1.50241e-06	7.26983e-05
TPM2	12562.2	-1.65913	0.344833	-4.81142	1.49865e-06	7.26983e-05
LOC112530856	294.814	-1.62869	0.338976	-4.80473	1.54958e-06	7.47926e-05
ADAMTSL3	4181.05	-1.31542	0.274194	-4.79741	1.60733e-06	7.73854e-05
MBLAC1	226.445	-1.6624	0.346912	-4.79199	1.65136e-06	7.89119e-05
L3HYPDH	741.857	-1.01981	0.212846	-4.79128	1.65723e-06	7.8996e-05
SPA17	254.256	-1.89499	0.396063	-4.78456	1.71365e-06	8.12818e-05
RRS1	1068.51	-1.31555	0.275318	-4.7783	1.76782e-06	8.34392e-05
FAM136A	322.296	-1.32906	0.279113	-4.76173	1.91936e-06	8.9929e-05
MYL9	12588.2	-1.91595	0.402609	-4.75883	1.94715e-06	9.07084e-05
LOC107052489	355.194	-1.11232	0.233776	-4.75806	1.95463e-06	9.07084e-05
LOC107056280	2720.61	-2.08484	0.438233	-4.75737	1.96128e-06	9.07859e-05
FIGLA	293.542	-1.89292	0.398007	-4.75599	1.97472e-06	9.09696e-05
RPS27A	8238.34	-1.03666	0.218018	-4.75493	1.98518e-06	9.12328e-05
MMEL1	208.815	1.71509	0.361129	4.74926	2.04165e-06	9.33812e-05
LOC112532633	44.8505	-2.64337	0.556874	-4.7468	2.0666e-06	9.37504e-05
GNMT	689.444	-1.04729	0.220616	-4.74709	2.06364e-06	9.37504e-05
LOC101751681	76.6701	-1.87776	0.396402	-4.737	2.1691e-06	9.78133e-05
ADAMTS8	1593.24	-1.08715	0.2296	-4.73498	2.19077e-06	9.85591e-05
UBTD1	282.268	-1.07024	0.226252	-4.73028	2.24213e-06	0.000100634
PGF	556.06	-1.22239	0.258889	-4.72167	2.33921e-06	0.000104019
ZP3	1477.32	1.47257	0.311928	4.72085	2.34859e-06	0.000104195
TPPP3	560.553	-3.22513	0.684027	-4.71492	2.41808e-06	0.000106296
SFRP5	391.937	-1.42218	0.302617	-4.69962	2.60652e-06	0.000113798
PSRC1	228.322	-1.065	0.227075	-4.69007	2.73109e-06	0.000118966
CISD3	304.417	-1.59676	0.341019	-4.68233	2.83628e-06	0.000122991
FKBP5	16543.3	-1.67564	0.359007	-4.66744	3.04977e-06	0.000131061
LOC112531384	112.431	-1.3751	0.295129	-4.65933	3.17238e-06	0.000134826
LOC101749299	1142.6	-1.38377	0.29707	-4.65805	3.19212e-06	0.000135366
GTPBP3	155.901	-1.32819	0.285195	-4.65715	3.20619e-06	0.000135663
WIF1	348.248	2.73562	0.588622	4.64749	3.35992e-06	0.000140926
TINAGL1	2889.27	-1.78233	0.383636	-4.64589	3.3862e-06	0.000141138
LOC112532908	105.543	-2.23884	0.482677	-4.63837	3.51163e-06	0.000145187
LOC107051618	75.4753	-1.76366	0.380233	-4.63838	3.51153e-06	0.000145187
LOC112530973	69.1046	-2.21016	0.478459	-4.61932	3.85e-06	0.000157694
NDUFS6	538.555	-1.18223	0.255993	-4.61823	3.87024e-06	0.000158186
LOC107050215	54.9697	-1.30854	0.283537	-4.61507	3.92956e-06	0.00015993
PHPT1	1193.71	-1.03407	0.224127	-4.61375	3.95469e-06	0.000160612
LOC101747820	146.283	-2.59516	0.562568	-4.61306	3.96779e-06	0.000160804
C1H12ORF57	1319.68	-1.39215	0.30339	-4.58864	4.46142e-06	0.000178178
RIPPLY2	108.131	-2.61961	0.571529	-4.58351	4.57239e-06	0.000182231
DNAJC2	3152.84	1.03898	0.226745	4.58216	4.6019e-06	0.000183028
LOC107051391	218.251	-1.41166	0.308138	-4.58125	4.622e-06	0.000183448
C19orf60	324.819	-1.02429	0.223744	-4.57797	4.69505e-06	0.00018558
UBE2L6	140.911	-1.25645	0.274488	-4.57743	4.70714e-06	0.000185676
MIR6592	23.865	-1.67421	0.366163	-4.57231	4.82368e-06	0.000189883
RPP14	169.504	-1.36191	0.29831	-4.56543	4.98473e-06	0.000195821
E2F8	500.625	1.42635	0.312943	4.55787	5.16755e-06	0.000200949
VEPH1	67.9871	-3.60234	0.792109	-4.54779	5.42133e-06	0.000209967
LOC107050017	653.013	-1.40559	0.310772	-4.52288	6.10033e-06	0.000234844
RPL12	8184.98	-1.17049	0.25908	-4.51788	6.24629e-06	0.000239503
IHH	147.741	3.23165	0.71614	4.5126	6.40385e-06	0.000243118
LOC425940	235.604	-1.96071	0.434602	-4.51149	6.43725e-06	0.000243905
NR5A2	205.236	1.18674	0.263185	4.50915	6.50892e-06	0.000246134
HIST1H4I	116.14	-1.88849	0.420442	-4.49167	7.06665e-06	0.000264621
RPL13	15113.2	-1.13434	0.252575	-4.49111	7.08516e-06	0.000264734
TMEM35B	510.831	-2.14977	0.479149	-4.48663	7.23578e-06	0.000268995
CHAC1	615.085	-1.31184	0.292395	-4.48652	7.23949e-06	0.000268995
LOC101747522	1912.29	3.45787	0.771392	4.48264	7.37263e-06	0.000272362
LOC107049467	38.8439	-3.33858	0.745758	-4.47676	7.57857e-06	0.000278897
LOC107050659	337.384	-1.12646	0.251916	-4.47156	7.76504e-06	0.000285213
S100A10	1091.16	-1.52193	0.341467	-4.45704	8.30985e-06	0.000304062
MRPL41	639.945	-1.3684	0.307657	-4.44782	8.67449e-06	0.000315004
ROMO1	512.968	-1.34189	0.302237	-4.43985	9.00209e-06	0.000325669
ITGA7	1184.42	-2.75861	0.621699	-4.43721	9.11335e-06	0.000328793
TIMM10	200.538	-1.70935	0.385252	-4.43697	9.12339e-06	0.000328793
FBN3	1438.91	1.70858	0.385432	4.43289	9.29777e-06	0.000333851
TOX2	1540.53	1.63452	0.369375	4.42508	9.64054e-06	0.000344228
ASIC4	911.695	-1.28135	0.289753	-4.4222	9.77021e-06	0.000346924
CAMK2N2	197.193	-1.47777	0.334845	-4.4133	1.01809e-05	0.000360174
LOC101749837	174.72	-1.68093	0.38137	-4.4076	1.04523e-05	0.000368097
ELP5	121.56	-1.19935	0.272164	-4.40674	1.0494e-05	0.000368537
A4GNT	21.9696	-2.56452	0.582098	-4.40565	1.05465e-05	0.000369032
NAT8B	398.597	-1.46488	0.332603	-4.40429	1.06132e-05	0.00037069
LOC112530339	21.1976	-2.93918	0.668578	-4.39616	1.10181e-05	0.000384132
LOC112531022	133.724	-1.49499	0.340123	-4.39543	1.10553e-05	0.000384734
RBFOX3	268.868	-1.0341	0.236177	-4.37849	1.19502e-05	0.000410669
HOXA4	1144.06	-1.77213	0.405544	-4.36977	1.24377e-05	0.000425896
CHST7	135.16	-1.80456	0.413095	-4.36839	1.25165e-05	0.000427834
SIX2	221.495	-2.32651	0.532854	-4.36613	1.2647e-05	0.000431524
CTSEAL	63.5438	-2.79617	0.641967	-4.35563	1.32683e-05	0.000448738
RPAIN	1332.53	-1.06869	0.245536	-4.35247	1.34611e-05	0.000454458
RHOB	4904.64	-1.6851	0.389122	-4.33052	1.48756e-05	0.000497841
CGREF1	105.095	-2.36033	0.545112	-4.32999	1.49116e-05	0.000498178
CTXN1	288.015	-3.23016	0.746703	-4.32589	1.51916e-05	0.000504898
LOC101749989	20.1403	-2.4539	0.567422	-4.32465	1.52774e-05	0.000506873
DHRS13	233.554	-1.46498	0.339046	-4.32088	1.5541e-05	0.000514728
KEAP1	1125.6	-1.36338	0.315844	-4.31662	1.58435e-05	0.000520263
TMEM238	85.5072	-1.37783	0.319772	-4.30879	1.64148e-05	0.000535362
NPM2	1198.27	-1.85226	0.429949	-4.30809	1.64673e-05	0.000536166
MOGS	1164.03	-1.23147	0.286191	-4.30295	1.68536e-05	0.000547814
LOC107053349	78.6954	2.63736	0.613387	4.29967	1.71053e-05	0.000553186
GNOT2	652.003	-2.28739	0.532634	-4.29448	1.75102e-05	0.00056499
GDF6	43.4632	-2.91664	0.679687	-4.29115	1.77749e-05	0.000570642
FAM198A	1312.48	-1.23827	0.289471	-4.27771	1.88828e-05	0.000598577
RPLP2	5184.04	-1.01651	0.23798	-4.27142	1.94235e-05	0.000612686
HHIP	78.4997	1.45746	0.342183	4.25929	2.05074e-05	0.000638487
ADAMTS1	7406.61	-2.03829	0.479623	-4.24978	2.13983e-05	0.000663939
TMEM200B	681.515	-1.82844	0.430512	-4.24714	2.16514e-05	0.000667614
RIMS1	2257.11	-1.55239	0.365488	-4.24744	2.16224e-05	0.000667614
KIAA1107	1147.64	1.02593	0.242014	4.23914	2.24375e-05	0.000690746
SLC18A3	175.15	-2.15112	0.508944	-4.22663	2.3722e-05	0.000723332
RTN2	116.645	-2.33761	0.553323	-4.22467	2.39291e-05	0.000726008
H1FX	2814.74	-1.55208	0.367358	-4.22498	2.3896e-05	0.000726008
LOC107049647	85.1938	-1.40057	0.331695	-4.22247	2.41637e-05	0.000731001
LOC112533535	53.6737	-3.09982	0.734459	-4.22055	2.43712e-05	0.000736117
RPS20	8470.73	-1.29071	0.305911	-4.21924	2.45132e-05	0.000739244
LOC428702	38.3117	-2.80405	0.664746	-4.21822	2.46236e-05	0.00074141
IRX3	67.0566	-2.02596	0.483063	-4.19399	2.7409e-05	0.000817589
SOCS1L	1000.19	-1.22281	0.29172	-4.19174	2.76826e-05	0.000823089
EMILIN1	4544.35	-2.14087	0.510939	-4.19008	2.78859e-05	0.000825406
SFRP4	590.284	2.5364	0.605798	4.18687	2.8283e-05	0.000835871
RPL23A	11017.9	-1.01422	0.242292	-4.18594	2.83995e-05	0.000838024
SYNC	708.913	-2.2561	0.5391	-4.18493	2.85251e-05	0.00084044
RNF186	9.59924	-5.16418	1.23633	-4.17704	2.95328e-05	0.000867471
LOC112529922	353.529	-1.70357	0.407887	-4.17657	2.95934e-05	0.000867922
PSD	4668.22	-1.48237	0.355949	-4.16456	3.1196e-05	0.000912137
ESYT3	253.644	1.40844	0.338574	4.1599	3.18384e-05	0.000929507
GCHFR	245.029	-1.37012	0.32952	-4.15793	3.21143e-05	0.000935763
RPL35A	4981.75	-1.32621	0.31898	-4.15768	3.21501e-05	0.000935763
SYT12	509.671	-1.57944	0.380439	-4.15162	3.30128e-05	0.000957969
MDGA2	213.354	-1.26057	0.303805	-4.14928	3.33526e-05	0.000965907
BGLAP	125.415	-1.84142	0.444224	-4.14524	3.39451e-05	0.000978255
FAM43A	4113.88	-1.33442	0.321955	-4.14476	3.40174e-05	0.000978255
TMEM208	535.404	-1.04502	0.252091	-4.1454	3.39219e-05	0.000978255
TCTEX1D1	16.8651	-2.71299	0.655176	-4.14086	3.46004e-05	0.000988671
MT3	254.428	-2.67649	0.646291	-4.14131	3.45329e-05	0.000988671
TRIM9	407.06	-1.64043	0.396144	-4.14099	3.45805e-05	0.000988671
CLDN11	251.757	-1.1057	0.267083	-4.13991	3.47437e-05	0.000990051
VSNL1	479.642	1.04612	0.252804	4.13807	3.50239e-05	0.00099381
SMC2	1129.26	1.76044	0.425485	4.13749	3.51129e-05	0.000994865
C1QTNF3	611.155	-2.39894	0.58018	-4.13482	3.55232e-05	0.00100379
LOC107050919	54.9343	-2.02905	0.491297	-4.12998	3.62796e-05	0.00102189
SLC16A12	296.308	-1.52877	0.370518	-4.12605	3.69048e-05	0.00103495
LOC112533410	876.636	-2.3868	0.57858	-4.12527	3.70295e-05	0.00103693
RSPO4	1054.54	-1.12962	0.274097	-4.12125	3.76829e-05	0.00105216
SLC10A4	46.4578	-1.9932	0.483743	-4.12037	3.78272e-05	0.00105418
IPO4	947.646	-1.46843	0.356753	-4.11609	3.85349e-05	0.00106665
TMEM109	319.475	-1.47938	0.35983	-4.11134	3.93372e-05	0.00108262
EXOSC6	324.454	-2.25475	0.548741	-4.10894	3.97474e-05	0.00109234
NCKAP5L	628.377	-1.60391	0.390732	-4.10489	4.04508e-05	0.00110876
LOC101751662	88.9515	1.61273	0.393048	4.10315	4.07568e-05	0.00111371
PTCH2	264.986	1.06271	0.259323	4.09803	4.16677e-05	0.00113698
PCBD2	426.351	-1.07107	0.261608	-4.09417	4.23674e-05	0.00115117
LOC112530403	57.438	-1.41147	0.344818	-4.09338	4.25127e-05	0.00115186
KCNH2	1292.16	-1.91853	0.469294	-4.08813	4.34872e-05	0.00116809
EYY68_mgt16	370.787	1.07957	0.264112	4.08754	4.35981e-05	0.00116809
ITGA2	889.525	1.16429	0.284802	4.08805	4.35011e-05	0.00116809
LOC112530356	28.8258	-2.39728	0.58684	-4.08506	4.40651e-05	0.00117732
RASGRF2	843.289	-2.32974	0.571115	-4.07929	4.51736e-05	0.00120526
CNKSR2	462.813	-1.39492	0.342298	-4.07517	4.59813e-05	0.0012251
MATN3	4646.08	-2.64953	0.650511	-4.073	4.64111e-05	0.00123484
LOC107050789	53.6991	-1.91961	0.471391	-4.07222	4.65662e-05	0.00123726
LOC107051353	54.4349	-1.67288	0.411042	-4.06985	4.70426e-05	0.00124351
KHK	31.3964	-2.43668	0.598816	-4.06916	4.71834e-05	0.00124504
NPSR1	12.3798	-3.25399	0.79977	-4.06865	4.72854e-05	0.00124521
SLC30A2	68.259	2.56123	0.630226	4.06399	4.82412e-05	0.001266
KHDRBS2	203.3	1.0042	0.247458	4.05805	4.9485e-05	0.00129377
ANGPTL4	540.769	2.61634	0.645911	4.05062	5.10819e-05	0.00132606
LOC112531963	351.507	-2.2672	0.560027	-4.04837	5.15751e-05	0.00133705
SLC25A34	40.8828	-1.80574	0.446079	-4.04802	5.16522e-05	0.00133725
KRT18	968.53	-1.40008	0.347002	-4.0348	5.46489e-05	0.00140536
CPLX2	695.483	-1.10386	0.273748	-4.03239	5.52133e-05	0.00141798
LOC107050771	344.607	-1.83335	0.455895	-4.02142	5.78478e-05	0.00147655
C1QTNF4	312.868	1.53754	0.382444	4.02029	5.81254e-05	0.00148089
HSPB7	187.553	-3.21642	0.800231	-4.01936	5.83553e-05	0.00148465
SSTR1	68.275	-1.83852	0.457485	-4.01876	5.8505e-05	0.00148465
ZIC2	20.5261	-3.05424	0.761465	-4.011	6.0463e-05	0.00152803
P2RX1	375.22	-2.41779	0.602885	-4.01036	6.06258e-05	0.00152803
SMYD1	131.245	1.96272	0.489577	4.00901	6.09745e-05	0.00153314
PCOLCE	2105.54	-1.29231	0.322535	-4.00672	6.1568e-05	0.00154201
PTRF	21769	-1.25198	0.312453	-4.00693	6.15144e-05	0.00154201
MIR1634	34.9695	-1.89589	0.473343	-4.00532	6.19328e-05	0.00154913
CENPN	425.622	1.44143	0.360143	4.00239	6.27071e-05	0.00156645
CYSP1L	170.086	1.70098	0.425275	3.99971	6.34209e-05	0.00158223
LOC107053955	88.6165	-1.99084	0.49801	-3.99758	6.39922e-05	0.00159234
NKX6-1	51.3649	-2.44807	0.612594	-3.99624	6.43577e-05	0.00159782
LOC112532533	72.7529	1.52982	0.383845	3.98551	6.73351e-05	0.00166047
TMEM117	191.445	1.48481	0.372702	3.98392	6.7788e-05	0.00166634
ASCL4	22.6074	2.50503	0.63174	3.96529	7.33078e-05	0.00179394
GAMT	378.811	-1.73155	0.437403	-3.95871	7.5356e-05	0.00183704
LOC101749223	1597.93	1.29996	0.328771	3.95401	7.68508e-05	0.00186874
TMEFF2	1325.87	-1.62997	0.413341	-3.9434	8.03331e-05	0.00194113
EYY68_mgr02	15312.6	1.14887	0.29193	3.93543	8.30485e-05	0.00200171
LRRC61	39.3958	-1.36937	0.349115	-3.92241	8.76659e-05	0.00209983
NDST4	65.1548	1.32871	0.338977	3.91976	8.8639e-05	0.00211786
CST3	13689.4	-1.46808	0.374719	-3.91783	8.93513e-05	0.00213071
LOC107054848	6.51233	-5.79471	1.48227	-3.90935	9.25445e-05	0.0021896
LOC112531802	90.7521	-1.4497	0.371648	-3.90074	9.58981e-05	0.00225908
PLEKHH1	807.682	1.29819	0.332854	3.90018	9.61195e-05	0.00226004
TRPM6	21.0385	-2.7243	0.698667	-3.89928	9.64785e-05	0.00226571
TRPT1	110.419	-1.3681	0.350921	-3.89861	9.67448e-05	0.00226919
NEK10	53.7591	-2.16738	0.556755	-3.89288	9.90604e-05	0.00231502
FOXC1	123.952	-1.65867	0.426505	-3.88899	0.000100662	0.0023439
ABHD8	51.0815	-1.49765	0.385168	-3.8883	0.000100949	0.00234489
PTPMT1	465.015	-1.02046	0.262559	-3.88661	0.000101653	0.00235555
PPP1R1B	355.691	-1.71214	0.440696	-3.88508	0.000102298	0.0023648
EDA2R	237.068	-1.58548	0.408405	-3.88212	0.00010355	0.00238241
HAND2	500.077	-1.01424	0.261465	-3.87905	0.000104863	0.00240672
EMG1	940.822	-1.34956	0.348028	-3.87772	0.000105438	0.00241415
EEF1G	1172.79	-1.04761	0.270293	-3.87582	0.000106267	0.00242785
SREBF1	1482.29	-1.54889	0.400443	-3.86796	0.000109751	0.00248676
RIMS3	77.2102	-1.43113	0.370536	-3.86234	0.000112308	0.00253812
MYL4	197.72	-2.69554	0.698656	-3.85818	0.000114235	0.00257466
LOC112531563	8.57656	4.14199	1.07361	3.85799	0.000114325	0.00257466
PCDH10	324.187	-1.51555	0.3933	-3.85341	0.000116483	0.00261407
TCF24	939.839	-4.35482	1.13384	-3.84078	0.000122642	0.0027363
LOC107051165	132.161	-1.00253	0.261122	-3.83932	0.000123376	0.00274948
ERBB3	460.98	-1.13847	0.297117	-3.83171	0.000127258	0.00282615
PTGER3	198.051	-1.61445	0.421717	-3.82828	0.000129044	0.0028592
LOC422757	755.162	-1.3893	0.36319	-3.82526	0.000130634	0.00288115
CRTAC1	520.181	-1.24985	0.327051	-3.82157	0.000132603	0.0029112
PAPSS2	1990.11	-1.30964	0.342798	-3.82044	0.000133215	0.00292129
TERC	13.1508	-2.76478	0.724165	-3.81789	0.000134598	0.00294492
TSPAN10	577.742	-2.00375	0.526052	-3.80903	0.000139514	0.00303518
HNF4beta	87.5965	-1.64823	0.432995	-3.80657	0.000140906	0.00305853
SMTN	4646.46	-1.62221	0.427894	-3.79115	0.000149951	0.0032221
GRB14	486.739	1.33991	0.353606	3.78929	0.000151081	0.00324275
SLC38A4	109.818	-1.91929	0.506609	-3.7885	0.000151563	0.00324946
IYD	7.50602	4.77711	1.26884	3.76494	0.000166587	0.00353998
ACTA1	5303.94	-2.66764	0.709358	-3.76065	0.000169474	0.00358152
RPL36	4127.6	-1.05247	0.280682	-3.74968	0.000177057	0.00371724
TULP1	128.271	-2.72865	0.728717	-3.74446	0.000180783	0.00377997
MYH11	32076.8	-2.00019	0.534562	-3.74174	0.000182752	0.00381594
RETSATL	32.7472	-2.20496	0.590053	-3.73688	0.000186318	0.00387355
LOC112533507	49.7348	-1.21808	0.326113	-3.73515	0.000187602	0.00389604
TPBGL	31.6386	-2.10037	0.562368	-3.73487	0.000187812	0.00389618
GREB1	5586.83	-1.18065	0.3164	-3.73151	0.000190338	0.00392316
GSTA3	639.254	2.55035	0.6842	3.72749	0.000193397	0.00398195
ACKR4	900.167	1.45794	0.391433	3.72463	0.000195603	0.00401017
LOC100859586	6.03358	-6.12628	1.64699	-3.71969	0.000199469	0.00408507
RPL35	6727.97	-1.20938	0.3257	-3.71317	0.000204678	0.00417839
LOC112531804	7791.8	-1.37514	0.370402	-3.71256	0.000205176	0.00418411
HTATIP2	345.551	-1.43331	0.386486	-3.70857	0.000208433	0.00424153
OXTR	106.372	-1.90024	0.512676	-3.70652	0.000210126	0.00426694
LOC112530596	75.2353	3.58071	0.968909	3.69561	0.000219363	0.00441714
DPYSL5L	58.748	-2.05357	0.556853	-3.68782	0.000226184	0.00453075
BRK1	229.199	-1.46492	0.397182	-3.68829	0.000225766	0.00453075
LOC107054264	162.277	1.43031	0.388561	3.68103	0.00023229	0.00463856
LOC107050261	78.5182	-3.56064	0.967763	-3.67925	0.000233925	0.00465668
MSLNL	73.3728	3.87282	1.05256	3.67944	0.000233747	0.00465668
MIR6582	49.8031	-1.24675	0.339004	-3.67769	0.000235356	0.00468032
LOC112530337	380.01	-1.88209	0.511824	-3.67722	0.000235792	0.00468413
FKBP11	729.039	-1.00257	0.272975	-3.67276	0.000239941	0.00475182
LOC101748916	507.754	1.50555	0.410348	3.66897	0.000243528	0.00480779
MEGF6	271.357	-1.05297	0.287144	-3.66705	0.000245366	0.00482939
CACNA1E	125.291	-1.22147	0.333349	-3.66425	0.000248068	0.00487758
LOC101750724	344.039	1.57705	0.431455	3.6552	0.00025698	0.00500668
LOC112530289	119.386	-1.20735	0.330979	-3.64783	0.000264466	0.00512137
CNMD	85.1666	1.95931	0.537233	3.64703	0.000265286	0.00513207
COL16A1	6868.25	-1.79265	0.491616	-3.64645	0.000265884	0.00513847
APLN	800.978	-1.92396	0.529298	-3.63492	0.000278065	0.00533881
RGMB	1868.35	-1.0164	0.279709	-3.63376	0.000279322	0.00535166
NAT8	72.2394	-1.79091	0.49365	-3.6279	0.000285737	0.00545085
FAM212A	126.67	-1.93735	0.534747	-3.62294	0.000291275	0.00554549
MIR22	57.1814	-1.68741	0.465938	-3.62153	0.000292867	0.00557026
LOC112531805	143.193	-1.02571	0.283986	-3.61184	0.000304033	0.00574285
LOC112532619	70.6574	-1.31507	0.364701	-3.60587	0.000311106	0.00585343
ADCYAP1	13.5494	-4.09869	1.13701	-3.60481	0.000312384	0.00587159
SPRN	59.3769	-1.57736	0.437601	-3.60456	0.000312683	0.00587159
LOC112533431	27.2188	-2.15205	0.597594	-3.60119	0.000316763	0.0059424
LOC112533547	117.991	-1.31187	0.365056	-3.59363	0.000326104	0.00609384
SLC26A7	42.9449	2.44648	0.68112	3.59185	0.000328345	0.00611785
LOC107053085	21.5197	-2.06789	0.576264	-3.58845	0.000332655	0.00618616
RCCD1	294.289	-1.45593	0.406386	-3.58264	0.000340145	0.00629498
CYBA	1682.36	-1.14725	0.32086	-3.57554	0.000349502	0.0064557
ZNF703	866.935	-1.10498	0.309191	-3.57379	0.000351848	0.00648034
LOC107050990	618.698	-1.72018	0.481761	-3.5706	0.000356161	0.00653472
LOC107051255	126.303	-1.72907	0.484352	-3.56986	0.000357166	0.00654395
FZD2	755.374	-1.71021	0.479119	-3.56948	0.000357686	0.00654395
METRN	197.761	-1.54704	0.433382	-3.56969	0.000357406	0.00654395
LOC107051192	1815.84	-1.01493	0.284373	-3.56901	0.000358335	0.00654958
CAMKK1	501.092	-1.0447	0.292846	-3.5674	0.000360541	0.00657738
MIR6639	65.4882	1.10878	0.31091	3.56624	0.000362145	0.00660039
PIBPPDD4L	420.408	-1.01143	0.283881	-3.56288	0.000366813	0.0066728
LOC107050371	992.09	-1.03085	0.289597	-3.55959	0.00037143	0.00673527
ADIPOQ	1987.81	-2.13151	0.599158	-3.55751	0.000374382	0.00677201
RPS26	10679.2	-1.02461	0.288153	-3.5558	0.000376833	0.00680994
HYDIN	79.0489	-1.76242	0.495812	-3.55461	0.000378536	0.00683428
LOC112532315	19.0813	1.47642	0.41598	3.54925	0.000386328	0.00693586
KCNA1	146.875	1.14069	0.321474	3.5483	0.00038772	0.00695435
LOC112532875	99.5405	-1.83703	0.518295	-3.54437	0.000393555	0.0070262
GPR61	11.3966	-2.93631	0.828588	-3.54375	0.000394481	0.00702966
NSMF	1207.17	-1.35828	0.384022	-3.53697	0.000404738	0.00719243
RPRML	11.0894	-4.54486	1.29038	-3.52211	0.00042813	0.00754369
SNTA1	2317.62	-1.31992	0.374806	-3.52162	0.000428926	0.00754548
LOC112530216	831.879	-1.19994	0.340909	-3.51981	0.000431853	0.00758308
LOC101747727	68.3985	1.30594	0.371314	3.51708	0.000436328	0.00765467
VPS37D	790.114	-1.21034	0.344406	-3.51428	0.000440943	0.00771562
LOC107049937	55.5758	-1.48015	0.421483	-3.51176	0.000445152	0.00777398
CEL	53.4757	-2.78559	0.793575	-3.51017	0.000447817	0.00778702
NDP	443.044	1.13608	0.32424	3.50383	0.000458622	0.00794421
KCNG4	198.099	-2.02993	0.580227	-3.49851	0.000467857	0.00808476
LOC107056551	44.8812	-1.61212	0.462496	-3.4857	0.000490852	0.0084416
CAPN14	103.016	1.20738	0.346852	3.48098	0.000499584	0.00857641
FRZB	6104.49	-1.54215	0.443523	-3.47705	0.000506971	0.00867223
VIP	172.071	-1.82832	0.527954	-3.46302	0.000534139	0.00910454
RGS16	370.192	2.51331	0.72605	3.46162	0.000536942	0.00913063
TBX1	387.41	-1.37279	0.396831	-3.45937	0.000541437	0.00918005
LOC107054741	302.907	-1.68361	0.487103	-3.45638	0.000547473	0.00925788
SEMA4G	1183.87	-1.55399	0.449956	-3.45364	0.00055307	0.00932339
LOC107056270	116.805	-1.85954	0.538794	-3.45131	0.000557874	0.00938467
LOC107050411	1552.46	-1.25505	0.363672	-3.45106	0.00055839	0.00938467
LOC396224	824.679	-1.215	0.352173	-3.45	0.000560581	0.00941326
RPL37A	5155.44	-1.12754	0.327055	-3.44756	0.000565667	0.00946557
GRPR	82.76	1.57605	0.457279	3.44658	0.000567729	0.0094918
EDCH3	3.87195	-5.7368	1.66555	-3.44439	0.000572348	0.0095441
PGR	3624.77	-1.48854	0.432903	-3.43849	0.000584958	0.00972282
LOC112530189	159.013	-1.278	0.371853	-3.43685	0.000588512	0.00973395
LOC107051419	851.424	-1.1777	0.342643	-3.43711	0.000587952	0.00973395
CCM2L	509.685	-1.25861	0.366386	-3.43521	0.000592094	0.00977999
TRNAT-CGU	18.9032	-1.57243	0.458019	-3.4331	0.000596713	0.00983937
OPTC	145.027	1.30861	0.381519	3.43001	0.000603559	0.00991819
HPDL	52.1609	-1.44443	0.42122	-3.42917	0.00060544	0.0099406
LOC112530938	62.2504	-1.45645	0.425516	-3.42278	0.000619832	0.0100992
FHL2	8167.59	-1.64429	0.480841	-3.41962	0.000627083	0.0102087
SCARA5	353.249	-2.30354	0.675037	-3.41246	0.000643793	0.0104189
GALNT5	357.541	-1.18811	0.348284	-3.41133	0.000646459	0.0104533
FGFBP1	8.11079	-5.82845	1.70884	-3.41076	0.000647812	0.0104651
PCP4	116.143	-2.14707	0.629813	-3.40906	0.000651862	0.0105141
POLD4	176.07	-2.14639	0.631404	-3.39939	0.000675358	0.0108566
ADRA2B	311.418	-1.20733	0.355159	-3.39939	0.000675355	0.0108566
LOC107052151	65.141	-1.4347	0.422549	-3.39536	0.000685396	0.0109996
LOC421502	3165.29	1.18114	0.347922	3.39485	0.000686657	0.0110106
LOC112533224	7.83338	-3.20485	0.944442	-3.39338	0.000690358	0.0110515
NEUROG2	14.2078	-3.48472	1.02747	-3.39155	0.000694979	0.0111162
PRUNE2	1844.23	-2.03775	0.600976	-3.39073	0.000697071	0.0111388
LOC107050086	815.227	-1.44332	0.426396	-3.38494	0.000711937	0.0113402
CACNA1D	1000.4	-1.59793	0.472155	-3.38433	0.000713509	0.0113558
FAM171A2	695.842	-1.34365	0.397782	-3.37785	0.000730544	0.0115886
RDH5	218.911	-1.08173	0.320332	-3.37689	0.000733094	0.0116194
TAPBP	3488.96	-1.38699	0.410915	-3.37536	0.000737196	0.0116652
HIST1H2A4L2	6.25989	-3.93747	1.16688	-3.37435	0.000739904	0.0116806
FOXD2	234.082	-1.10698	0.328061	-3.37431	0.000739997	0.0116806
C8H1ORF111	61.1875	-1.07354	0.31814	-3.37443	0.000739675	0.0116806
LOC107052069	196.308	-1.08111	0.320456	-3.37367	0.000741721	0.0116982
GRASP	199.311	-1.57157	0.466333	-3.37006	0.000751524	0.011814
INPP1	396.077	-1.72908	0.513223	-3.36907	0.000754228	0.0118469
EPYC	15.8586	2.1119	0.627634	3.36486	0.000765825	0.0120094
GLIS2	3378.83	-1.00276	0.298294	-3.36165	0.000774775	0.0121102
CRLF1	183.791	-1.49638	0.445759	-3.35693	0.000788117	0.0122987
TMEM234	63.199	-1.24492	0.371118	-3.35452	0.000795027	0.0123864
CDK5R2	498.004	-1.65829	0.494685	-3.35222	0.000801651	0.0124593
C18H17orf58	1770.45	1.4702	0.438978	3.34915	0.00081059	0.0125677
LOC112533307	15.7876	-2.23361	0.667036	-3.34857	0.000812309	0.0125741
LOC407092	10902.4	1.23357	0.36857	3.34691	0.000817186	0.0126292
CX3CL1	870.099	1.01178	0.302636	3.34324	0.000828066	0.0127666
HIST1H4D	45.6026	-1.46254	0.438547	-3.33497	0.000853075	0.0130624
ESYT1	4078.33	-1.01778	0.305189	-3.33491	0.000853272	0.0130624
SERPINF2	819.921	1.8543	0.556095	3.3345	0.000854515	0.0130694
STK32C	141.166	-1.21409	0.364494	-3.33089	0.000865694	0.0131879
PHACTR3	179.867	1.05519	0.316921	3.32952	0.000869946	0.0132306
SCN4B	1183.96	-1.48494	0.446603	-3.32497	0.000884283	0.0133651
LOC100858332	4.68441	-5.87176	1.76674	-3.32349	0.000888987	0.0134257
TCTA	47.6161	-1.77835	0.535597	-3.32031	0.000899191	0.0135478
CDH11	3674.75	1.43114	0.431165	3.31923	0.000902651	0.0135682
PRC1	1423	1.10085	0.331828	3.31755	0.000908114	0.0136395
SHOX2	25.0309	-2.39968	0.7244	-3.31265	0.000924163	0.0138372
MYL6	10242.9	-1.1359	0.342946	-3.31219	0.000925702	0.0138415
PITX3	195.602	-2.09244	0.632042	-3.3106	0.000930973	0.0138666
LOC101748339	9.79488	4.30869	1.30136	3.31091	0.000929934	0.0138666
LOC112533178	55.158	-1.35609	0.409717	-3.30982	0.000933558	0.0138913
UMOD	123.409	1.66895	0.504694	3.30685	0.000943519	0.0140178
LOC112531455	16.7602	5.47529	1.6568	3.30473	0.000950675	0.0140805
CLDN19	66.2664	-2.03527	0.615913	-3.30448	0.000951516	0.0140821
LOC101751461	21.6714	-2.04616	0.621166	-3.29406	0.00098753	0.0145256
TESPA1	110.336	-2.7126	0.823694	-3.29322	0.000990477	0.0145467
LOC112533186	39.7499	1.7162	0.521753	3.2893	0.00100436	0.0147056
AVPR1B	17.3538	-2.2416	0.681622	-3.28863	0.00100675	0.0147181
LOC112531347	702.067	-1.59927	0.486374	-3.28814	0.00100852	0.0147298
LOC112530240	5.62369	-4.86656	1.48039	-3.28734	0.00101138	0.0147472
TMC3	176.631	-2.13261	0.649008	-3.28595	0.00101638	0.0147915
LOC107049862	287.304	-1.3683	0.416402	-3.28601	0.00101619	0.0147915
COL4A3	1520.89	1.43775	0.438509	3.27872	0.0010428	0.0151186
FAM110A	466.288	-1.15693	0.352941	-3.27797	0.00104555	0.0151407
CAMKV	51.8765	-1.05195	0.320923	-3.27788	0.0010459	0.0151407
DIO2	161.039	1.46687	0.448016	3.27414	0.00105982	0.0153077
LOC101749095	22.6178	-2.44787	0.747973	-3.27267	0.00106536	0.0153646
TPBG	1264.94	-1.38298	0.422717	-3.27165	0.00106921	0.0154085
DYL2	40.733	-2.07135	0.634576	-3.26415	0.00109793	0.0157398
FOXA1	31.9357	3.56545	1.09386	3.25951	0.00111603	0.0159279
PDLIM7	3878.12	-1.53332	0.470928	-3.25596	0.00113009	0.0160553
LOC107052850	570.078	-1.46822	0.450993	-3.25553	0.00113182	0.0160553
ADAMTS19	2742.05	-1.24456	0.382457	-3.25412	0.00113743	0.0160898
LOC107055329	5386.13	1.29896	0.399154	3.25429	0.00113677	0.0160898
SMOC1	428.849	-1.70944	0.525831	-3.25094	0.00115024	0.0162471
SYT13	100.917	-1.54262	0.474718	-3.24956	0.00115585	0.0162789
LOC107054813	160.314	-1.49489	0.460194	-3.24838	0.00116062	0.0163337
INHA	20.8193	2.62278	0.809394	3.24043	0.00119351	0.0166865
LOC417056	190.494	3.36505	1.03935	3.23765	0.0012052	0.0168377
PLA2G4B	224.339	-1.85249	0.572424	-3.23621	0.00121128	0.0168981
LOC107055115	2310.38	-1.49218	0.46131	-3.23465	0.00121793	0.0169662
LOC107054473	27.3725	-2.14426	0.664306	-3.22782	0.0012474	0.0173466
VHL	522.915	-1.10847	0.343425	-3.22769	0.00124794	0.0173466
BTBD19	206.65	-1.20426	0.373513	-3.22414	0.00126351	0.0175249
CCLI7	21.5505	3.6218	1.12393	3.22245	0.00127101	0.0175909
LOC107052156	28.9714	-2.40351	0.745975	-3.22198	0.0012731	0.0176071
LOC112529973	211.584	-1.53459	0.477066	-3.21672	0.00129665	0.0178685
AGXT	252.73	-1.59585	0.496732	-3.2127	0.00131494	0.0180299
SEPW1	1748.1	-1.01948	0.317416	-3.21181	0.00131901	0.0180728
LOC112532141	177.126	1.16904	0.364044	3.21127	0.0013215	0.0180812
LOC107053839	5.52519	-4.57427	1.4246	-3.21093	0.00132307	0.0180898
NCS1	750.18	-2.23069	0.695129	-3.20903	0.00133185	0.018184
LOC107050886	473.742	-1.09322	0.340658	-3.20915	0.00133129	0.018184
LOC112529954	105.486	3.29976	1.02852	3.20825	0.00133543	0.01822
GLT1D1	196.073	1.31202	0.409004	3.20784	0.00133738	0.0182335
LOC101751837	379.544	-1.15778	0.361077	-3.20646	0.00134379	0.018295
FGFR4	3041.85	-1.10673	0.345234	-3.20575	0.00134713	0.0183275
KCNMB4	508.739	-1.36868	0.428058	-3.19743	0.0013866	0.0187317
COL4A4	3069.53	1.41681	0.443164	3.19703	0.00138848	0.0187339
C3H1orf95	687.634	-1.34531	0.421023	-3.19533	0.0013967	0.0188153
HSPB1	4804.11	-2.0488	0.642032	-3.19112	0.00141722	0.0189985
LOC112532620	25.6099	-1.52189	0.477046	-3.19023	0.00142159	0.0190305
BLB1	2748.11	-1.61095	0.5057	-3.18557	0.00144468	0.0192518
LOC770617	669.459	-1.55739	0.488898	-3.18552	0.00144496	0.0192518
LOC107051305	195.12	-1.07115	0.336515	-3.18308	0.00145718	0.0193853
LOC107049250	33.1224	-2.1708	0.682137	-3.18236	0.00146081	0.0194202
OCLN	1117.63	-1.12166	0.352656	-3.18062	0.00146962	0.0195103
REM1	724.41	-1.68013	0.528547	-3.17877	0.00147903	0.0195946
PHF21B	139.54	1.18575	0.373136	3.17781	0.00148392	0.0196188
IL17RE	121.215	-1.48057	0.466291	-3.1752	0.00149735	0.0197691
SP6	11.2305	-2.92642	0.922005	-3.17397	0.00150367	0.019839
MIR1720	25.6888	-2.83737	0.894819	-3.17089	0.00151973	0.0199959
ACTC1	179.48	-2.43872	0.770114	-3.1667	0.00154178	0.0202291
TLX2	71.1598	-1.82624	0.57683	-3.166	0.00154553	0.0202521
CEBPD	1595.19	-1.42977	0.451929	-3.16371	0.00155772	0.020384
F2RL2	261.727	1.4954	0.474217	3.15341	0.00161375	0.0210456
TCN2	547.505	-1.33922	0.42476	-3.15289	0.00161664	0.0210547
LOC112530959	670.111	-1.5633	0.495918	-3.15234	0.00161969	0.0210801
SRXN1	325.519	-1.16082	0.368419	-3.15082	0.00162816	0.0211616
CSRP1	8161.49	-1.67423	0.531777	-3.14836	0.00164187	0.0212822
DBX2	700.083	2.20396	0.700438	3.14654	0.00165214	0.0213865
TOP2A	1695.35	1.21594	0.386651	3.14479	0.00166205	0.0214859
LOC101747516	41.8837	-1.83242	0.583187	-3.14208	0.00167752	0.0215898
ANO1	3149.19	1.0815	0.344194	3.14213	0.00167726	0.0215898
TMEM158	168.655	-1.25121	0.39844	-3.14028	0.00168784	0.0217024
KL	60.6377	1.56268	0.497671	3.13998	0.00168959	0.0217104
SAMD10	15.6035	-2.26269	0.721126	-3.13772	0.0017027	0.021842
CELSR2	204.791	-1.09576	0.349233	-3.13762	0.00170324	0.021842
ICOS	100.542	1.93977	0.619933	3.129	0.00175402	0.0224035
USHBP1	203.538	-1.55707	0.498464	-3.12373	0.00178576	0.0227785
CLC2IL1	121.723	1.83188	0.586514	3.12334	0.00178814	0.0227937
LOC107053353	3101.76	-1.21208	0.388338	-3.1212	0.00180117	0.0229142
LOC101751271	109.897	-1.55352	0.497933	-3.11993	0.00180895	0.022998
LOC107051074	59.0858	-1.33454	0.427952	-3.11844	0.00181814	0.0230385
GDPGP1	212.828	-1.13669	0.364441	-3.11899	0.00181471	0.0230385
PPP1R17	69.5583	1.84571	0.59194	3.11808	0.00182035	0.0230514
LOC112533603	1319.49	-2.53621	0.814047	-3.11556	0.00183598	0.0232339
LOC107049411	82.9833	-1.16714	0.375086	-3.11165	0.00186043	0.023497
LOC107049516	14.0978	-5.31131	1.70843	-3.10888	0.00187795	0.0237027
LOC107054306	61.3072	1.77057	0.569882	3.1069	0.00189061	0.0237687
SNTG1	43.2148	-1.52742	0.492172	-3.10342	0.00191299	0.024003
FABP4	692.07	3.34891	1.08073	3.09873	0.00194351	0.0242592
TMOD4	51.3536	-1.42582	0.460405	-3.09688	0.0019557	0.0243744
IL17D	16.1382	-2.12641	0.686859	-3.09585	0.00196247	0.0244323
FJX1	198.724	-1.35975	0.439273	-3.09546	0.0019651	0.0244493
LOC112531119	5.68485	-5.4857	1.77346	-3.09321	0.00198003	0.0245872
PRKAA2	58.7815	-2.09717	0.679058	-3.08835	0.00201269	0.0248838
LOC112532394	89.1973	-1.94684	0.630408	-3.08822	0.00201361	0.0248838
DHH	99.0869	-1.68178	0.54464	-3.08787	0.00201595	0.0248885
LOC112532692	159.657	-1.24926	0.405004	-3.08455	0.00203857	0.0251032
LOC112532780	4.43906	-6.64077	2.15353	-3.08367	0.00204462	0.0251615
SFXN3	1513.48	-1.02809	0.333526	-3.0825	0.00205272	0.0252451
HS3ST3B1L	628.236	1.15388	0.374796	3.07868	0.00207919	0.0255379
CILP2	29.6761	1.87312	0.608974	3.07587	0.0020989	0.0257307
DLX1	18.4699	-3.14596	1.02336	-3.07414	0.00211108	0.0258305
LOC112531454	9.20682	6.30985	2.05483	3.07074	0.00213528	0.0260471
GATA5	300.261	-1.82304	0.595373	-3.06201	0.00219854	0.026646
THRSPB	61.9376	-1.87307	0.611883	-3.06116	0.00220485	0.0267056
FLNC	207.434	-1.37715	0.45026	-3.05856	0.00222401	0.026878
LHFP	3236.89	-1.15697	0.378283	-3.05847	0.00222468	0.026878
LOC107054976	4.26913	-3.97091	1.29902	-3.05685	0.00223678	0.0269903
LOC112532385	13.8004	-2.13323	0.698135	-3.05561	0.00224601	0.0270846
DRGX	15.0985	3.38663	1.10902	3.05373	0.00226019	0.0272385
LOC107049000	5.91439	4.60693	1.50996	3.05104	0.00228054	0.0274493
LOC107051290	1545.99	1.00891	0.330739	3.05048	0.00228477	0.0274831
LHFPL3	77.8672	1.00903	0.331406	3.0447	0.0023291	0.027894
VASP	384.632	-1.09642	0.360656	-3.04007	0.00236522	0.0282561
UNC5A	125.945	-1.05791	0.348185	-3.03834	0.00237882	0.0283481
RAD51AP2	3.70602	5.83336	1.91973	3.03863	0.00237654	0.0283481
LOC101751995	5.87775	-3.90581	1.28608	-3.03699	0.00238954	0.0284406
PROX2	778.626	-2.37382	0.781809	-3.03632	0.00239487	0.0284864
PTPRN	262.809	-1.42998	0.471162	-3.03502	0.00240523	0.0285479
LOC112532636	24.9437	-2.48758	0.819888	-3.03404	0.00241299	0.0285957
LOC112530481	47.9903	-1.55667	0.513266	-3.03286	0.00242246	0.0286724
LOC112531829	7.68877	3.67316	1.21172	3.03135	0.00243459	0.0287453
DNAJB5	507.116	-1.4911	0.491965	-3.0309	0.00243826	0.0287709
HOXD9	156.32	-1.74988	0.577507	-3.03005	0.00244514	0.0287813
LOC107050955	980.208	-1.25967	0.415861	-3.02907	0.00245308	0.0288571
PI16	354.341	-2.12617	0.702079	-3.02839	0.00245857	0.0288863
NEUROG3	4.12624	-4.56524	1.50971	-3.02391	0.00249527	0.0291994
LOC112530037	28.6779	-1.82046	0.60199	-3.02407	0.00249396	0.0291994
LOC107054623	505.854	-1.41307	0.467398	-3.02328	0.00250053	0.0292362
LOC107050519	11.6393	-2.89345	0.957622	-3.0215	0.00251526	0.029369
APC2	59.7426	-2.51338	0.831873	-3.02135	0.00251647	0.029369
RBP7	339.736	2.05656	0.682036	3.01533	0.00256703	0.0298857
SERPINB2	939.905	2.70022	0.895753	3.01447	0.0025743	0.0299167
LOC112533334	40.3855	-1.14576	0.380118	-3.01423	0.0025763	0.0299219
SLC22A23	3475.79	1.06211	0.352435	3.01364	0.00258137	0.0299445
LOC107051310	2471.81	-1.26045	0.41837	-3.01276	0.00258882	0.0299682
CNKSR1	53.1425	-1.25529	0.416611	-3.0131	0.0025859	0.0299682
LOC112532935	18.2601	2.29499	0.761779	3.01266	0.00258965	0.0299682
TTC24	34.3958	-1.7628	0.585522	-3.01064	0.00260695	0.0301321
SKOR1	123.219	-1.64031	0.544886	-3.01036	0.00260936	0.0301332
LOC112530281	6.05672	-4.24246	1.40963	-3.00962	0.00261577	0.030145
SRD5A2	163.662	-1.20947	0.40187	-3.0096	0.00261592	0.030145
RAB3C	708.93	-1.76892	0.587962	-3.00857	0.00262484	0.0301935
TUBB3	1701.09	-1.27856	0.425192	-3.00701	0.00263829	0.0303133
GNG11	292.987	-1.17483	0.390697	-3.007	0.00263841	0.0303133
MAPKKK3L	2998.91	-1.39742	0.465073	-3.00473	0.0026582	0.0305042
LOC112532987	51.2907	-1.49641	0.498369	-3.00262	0.00267665	0.0306609
LOC107053073	16.0613	-1.96056	0.653295	-3.00104	0.00269062	0.0308026
FAM189A2	1022.12	-1.67633	0.558669	-3.00058	0.00269463	0.0308118
LPAR3	110.512	-1.45372	0.484475	-3.0006	0.00269446	0.0308118
LYPD1	60.8477	-1.31558	0.438601	-2.99948	0.00270438	0.0308201
LOC107052028	78.8637	-1.26839	0.422871	-2.99947	0.00270448	0.0308201
GRM4	222.909	-1.04643	0.348837	-2.99977	0.0027018	0.0308201
PTPRQ	83.1154	1.91832	0.639445	2.99998	0.00269999	0.0308201
TFAP2E	32.6539	-2.42536	0.808684	-2.99914	0.00270744	0.0308246
LOC112531208	126.54	-1.60946	0.536662	-2.99901	0.00270859	0.0308246
LOC426743	876.809	-1.03029	0.343733	-2.99737	0.0027232	0.0309648
KLF9	239.418	-1.40167	0.467709	-2.99689	0.00272752	0.030985
LOC772158	454.461	-3.92181	1.30883	-2.99643	0.0027316	0.0310018
LOC107054778	11.7522	-1.95798	0.653452	-2.99636	0.00273223	0.0310018
FAH	75.7632	-1.39595	0.466023	-2.99547	0.00274026	0.0310563
MIR3064	293.205	1.1109	0.370858	2.9955	0.00273999	0.0310563
URAH	40.1222	-1.02087	0.341009	-2.99369	0.0027563	0.0311702
KCNJ8	1508.8	-1.31512	0.440452	-2.98585	0.00282795	0.0317504
BEST3	13.1157	-1.79636	0.601841	-2.98477	0.00283791	0.031825
BARX1	74.6698	-1.56492	0.524467	-2.98383	0.00284661	0.031904
LOC107051537	1948.82	-1.1511	0.386093	-2.98141	0.00286927	0.0321392
LOC107053166	4.32821	-3.57003	1.199	-2.97751	0.00290596	0.0324933
PCSK1	206.705	1.33262	0.44766	2.97685	0.00291225	0.0325218
PCDHB14L2	4.55842	-3.43992	1.15698	-2.97319	0.00294722	0.032821
STAP2	50.8276	-1.18151	0.398065	-2.96815	0.00299602	0.0332266
F10	290.943	1.54832	0.522545	2.96304	0.00304616	0.0336228
WNT1	103.039	-1.15981	0.391638	-2.96142	0.00306223	0.0337302
STMN2	130.118	-3.0228	1.02088	-2.96098	0.00306666	0.0337596
LOC100859726	52.0467	-1.49782	0.505983	-2.96022	0.00307417	0.0338036
HGF	1166.64	1.25381	0.423664	2.95944	0.00308203	0.0338705
LOC101752305	141.482	1.42853	0.482899	2.95825	0.00309392	0.0339624
LOC107052924	90.5097	-1.7498	0.594251	-2.94455	0.00323421	0.0351418
SEBOX	136.92	-1.30046	0.441709	-2.94414	0.00323849	0.0351675
LOC107048987	220.585	-2.20796	0.750072	-2.94367	0.00324348	0.0352019
LOC112531192	16.6912	-2.27283	0.774207	-2.93568	0.00332812	0.036039
SIX1	1376.49	-1.29874	0.442981	-2.93181	0.00336991	0.0364505
MYH1F	9.92372	4.68498	1.59838	2.93108	0.00337786	0.0364953
SSBP4	2479.51	-1.00647	0.343556	-2.92956	0.00339445	0.036654
KLF-4	3031.09	-1.18348	0.404028	-2.92921	0.00339825	0.0366744
LOC101751539	253.035	1.21614	0.41521	2.92898	0.00340077	0.036681
LOC112531111	42.9961	-2.20623	0.753555	-2.92777	0.00341406	0.0368036
LOC107053602	103.144	-3.12236	1.06681	-2.92683	0.0034244	0.0368944
SYT15	311.964	1.39363	0.476542	2.92446	0.00345059	0.0370726
C1orf226	2979.7	-1.02706	0.351874	-2.91883	0.00351352	0.0376855
AEBP1	8614.05	-1.32798	0.45541	-2.91602	0.00354529	0.037997
CDO1	136.094	-1.69271	0.580819	-2.91434	0.00356437	0.0381458
LOC417741	208.303	-1.50241	0.515561	-2.91413	0.00356686	0.0381511
LOC112530198	19.5061	-1.44037	0.494599	-2.9122	0.0035889	0.0383655
LOC101749222	54.973	-1.85979	0.639369	-2.90879	0.00362825	0.0386785
ASB16	99.6772	-1.09895	0.377847	-2.90844	0.00363235	0.0387008
HSPG2	16720.4	-1.37276	0.472167	-2.90736	0.00364496	0.0387706
BAAT	107.354	-1.30658	0.449488	-2.90682	0.0036512	0.038794
KCNK1	872.627	-1.1829	0.407043	-2.90608	0.00365987	0.0388112
LOC112533498	16.8903	-2.08849	0.719925	-2.90098	0.00371997	0.0393505
LOC112529924	50.01	-4.3829	1.51107	-2.90052	0.00372542	0.0393865
GAS2L1	697.039	-1.15517	0.398569	-2.89831	0.00375185	0.0395646
FHL5	1709.82	1.31016	0.452202	2.8973	0.00376393	0.0396627
FGF22	37.6949	-1.05661	0.364782	-2.89655	0.00377287	0.0397351
LOC101747585	6.77102	2.60888	0.901483	2.89399	0.00380383	0.0400173
LOC422926	164032	1.26694	0.437932	2.89302	0.00381563	0.0401194
KIF14	573.629	1.07682	0.372244	2.89277	0.00381857	0.0401284
LOC112530237	12.3064	-2.56901	0.888289	-2.89209	0.00382685	0.0401934
RALYL	63.584	1.31225	0.454773	2.88551	0.00390784	0.0407987
LRRC20	108.866	-1.12244	0.389021	-2.8853	0.00391038	0.040803
PEBP4	114.303	-1.7648	0.61171	-2.88503	0.00391381	0.0408166
LOC112533566	486.043	-1.22918	0.426277	-2.88351	0.00393266	0.0409466
LOC112531323	149.203	-1.04066	0.361311	-2.88023	0.00397387	0.0412415
COL6A6	237.923	-1.98724	0.691495	-2.87383	0.00405528	0.0419956
LDHA	3256.71	1.05218	0.366369	2.8719	0.00408016	0.0422232
SHISA4	398.39	-1.52244	0.530906	-2.86763	0.00413559	0.0426663
BAG2	1179.58	-1.20822	0.421386	-2.86727	0.00414036	0.0426697
DPP4	432.309	1.20617	0.420648	2.8674	0.0041386	0.0426697
GDPD4	21.243	1.46386	0.511247	2.86332	0.00419231	0.0430664
DTHD1	26.8061	1.79969	0.629169	2.86042	0.00423078	0.0433458
LOC112531131	55.0285	-1.59232	0.556705	-2.86025	0.00423305	0.0433458
IBSP	7.11776	-2.9386	1.02781	-2.85909	0.00424854	0.0434338
ALX1	206.496	1.22676	0.429149	2.85859	0.00425525	0.0434574
KIAA1958	3127.2	-1.11657	0.391345	-2.85317	0.00432855	0.0440888
SMTNL1	21.5303	-2.12467	0.745073	-2.85163	0.00434956	0.0442325
LOC100858629	43.437	-1.52866	0.536347	-2.85012	0.00437023	0.0443957
GEMIN7	47.5601	-1.39352	0.489497	-2.84685	0.00441543	0.0446847
CXCL13L3	52.2041	-1.39217	0.48899	-2.84704	0.00441285	0.0446847
FRMPD3	294.833	-1.13598	0.399061	-2.84663	0.00441851	0.0446847
KIAA1024	435.087	1.00223	0.352086	2.84655	0.00441963	0.0446847
LOC107054452	27.7845	-1.53646	0.539822	-2.84624	0.00442384	0.0447038
CD180	98.0571	1.62259	0.570722	2.84306	0.00446833	0.0449407
FOXE1	10.9117	2.2705	0.80014	2.83763	0.004545	0.0456401
LOC107049422	92.1127	-2.48937	0.877683	-2.8363	0.00456401	0.0457831
GFAP	37.7729	-2.2235	0.78559	-2.83036	0.00464958	0.0464717
CAV1	1336.05	-1.33487	0.471701	-2.82991	0.00465613	0.0465129
LOC101751425	31.7796	1.57403	0.557121	2.82529	0.00472373	0.0470688
SERTM2	92.8602	1.65002	0.585228	2.81945	0.00481061	0.0478075
LOC107049265	21.8066	-3.94944	1.40118	-2.81864	0.0048227	0.0479028
LOC107049685	9.72843	1.74191	0.618214	2.81764	0.00483774	0.0480025
GBP7	48.6899	8.18923	2.90854	2.81558	0.00486893	0.0482622
PGPEP1	588.167	-1.12368	0.399399	-2.81344	0.00490148	0.0485098
LOC417507	73.4966	-1.05091	0.373985	-2.81004	0.0049535	0.0488986
CD300L-S1	72.2154	2.17194	0.773634	2.80746	0.00499343	0.0491665
NEUROD6	5.12911	5.27665	1.87974	2.80712	0.00499874	0.0491935
LOC107050011	4.6047	-4.09965	1.46119	-2.8057	0.00502081	0.049342
MMD2	122.828	-1.14256	0.407274	-2.80538	0.00502572	0.0493579
LOC112532784	65.4221	-1.35339	0.482631	-2.8042	0.00504417	0.0494885
COL6A2	39774	-1.06776	0.380962	-2.8028	0.00506612	0.0496278
