# Supplementary material for: Transcriptomic Analysis of Laying Hens Revealed the Role of Aging-Related Genes during Forced Molting
Source: Genes (Basel). 2021 Nov 7;12(11):1767. doi: 10.3390/genes12111767 (PMC8621152; doi:10.3390/genes12111767)
Supplement: Supplementary file 1 [file genes-12-01767-s001.zip › Additional file 4.xlsx]

## Sheet: O(GO 1-vs-20
GO enrichment of DEGs from the 1-vs-2 group in the ovary
Category	Term	Count	PValue	Genes
GOTERM_BP_DIRECT	GO:0006955~immune response	11	1.07199e-05	CD4, SMAD3, CCLI7, TNFSF15, TRAF6, CCL4, XCL1, CCL1, CD244, IGF1R
GOTERM_BP_DIRECT	GO:0006412~translation	9	0.00104102	RPS15, RPS17, RPS16, RPS29, RPL37A, RPL35, RPL38, RPL37, RPS21
GOTERM_BP_DIRECT	GO:0060326~cell chemotaxis	5	0.00118381	CCLI7, CCL4, XCL1, CCL1, HPS5
GOTERM_BP_DIRECT	GO:0007166~cell surface receptor signaling pathway	7	0.0055475	CD4, VIPR1, FCER1G, CD8A, COL4A3, PTH1R, JMJD6
GOTERM_BP_DIRECT	GO:0043011~myeloid dendritic cell differentiation	3	0.00696461	DCSTAMP, BATF3, TRAF6
GOTERM_BP_DIRECT	GO:0030031~cell projection assembly	2	0.0482409	PIK3CA, RAC2
GOTERM_CC_DIRECT	GO:0022625~cytosolic large ribosomal subunit	6	0.00115404	RPL37A, RPL36, RPL35, RPL38, RPL22L1, RPL37
GOTERM_CC_DIRECT	GO:0022627~cytosolic small ribosomal subunit	5	0.00120115	RPS15, RPS17, RPS16, RPS29, RPS21
GOTERM_CC_DIRECT	GO:0043235~receptor complex	7	0.001577	VIPR1, GPR37, SMAD3, LIFR, HSPA2, LRP2, IGF1R
GOTERM_CC_DIRECT	GO:0005576~extracellular region	12	0.00726255	GAL, NOV, CCLI7, PON2, AVBD1, CCL4, XCL1, CCL1, ZP1, RSFR, HSPA2, CATH3
GOTERM_CC_DIRECT	GO:0009897~external side of plasma membrane	6	0.0147421	CD4, DNAI2, CD8A, CD5, ITGB6, TRPM8
GOTERM_CC_DIRECT	GO:0016020~membrane	18	0.0408399	RASL12, SERPINB1, CSF3R, FCER1G, ENTPD2, TNFSF15, PON2, STMN2, HSPA2, RPS17, RPS16, DNAJA4, PSTPIP2, PSD3, RPL36, RAC2, RPL35, GCNT4
GOTERM_MF_DIRECT	GO:0003735~structural constituent of ribosome	11	6.6506e-05	RPS15, RPS17, RPS16, RPS29, RPL37A, RPL36, RPL35, RPL38, RPL22L1, RPL37, RPS21
GOTERM_MF_DIRECT	GO:0004896~cytokine receptor activity	3	0.0331051	CSF3R, IL20RB, LIFR

## Sheet: O(GO 2-vs-3)
GO enrichment of DEGs from the 2-vs-3 group in the ovary
Category	Term	Count	PValue	Genes
GOTERM_BP_DIRECT	GO:0060325~face morphogenesis	7	0.000298767	PDGFRA, TGFB2, DLX5, CRISPLD2, ARID5B, MSX1, STRA6
GOTERM_BP_DIRECT	GO:0007268~chemical synaptic transmission	12	0.000607942	HTR6, NPFFR1, PENK, HTR1A, SNCG, KCNMB4, OPRM1, TACR1, SSTR1, SNCB, GABRG2, SLC18A2
GOTERM_BP_DIRECT	GO:0042416~dopamine biosynthetic process	4	0.000810566	NR4A2, TGFB2, GCH1, SNCA
GOTERM_BP_DIRECT	GO:0006790~sulfur compound metabolic process	4	0.00156782	SULT1C3, ISCA2, CHST1, SUOX
GOTERM_BP_DIRECT	GO:0006355~regulation of transcription, DNA-templated	30	0.00199781	DLX1, BZFP1, DLX6, OGG1, RAX, TXN, HOXD12, EFEMP1, GBX2, NKX1-1, LOC101750658, NKX2-3, MNX1, IRX2, NKX6-3, TCF15, MNR2, EYA4, IRX4, NR0B1, GNOT2, MIF, ESR1, TBX19, ISL2, HAND2, HOXB1, HOXD9, NEUROG1, LHX9
GOTERM_BP_DIRECT	GO:0042026~protein refolding	4	0.00410683	DNAJB2, HSPA5, DNAJA4, HSPA2
GOTERM_BP_DIRECT	GO:0043524~negative regulation of neuron apoptotic process	9	0.00701845	NR4A2, NTRK1, FOXB1, NTF3, SIX1, BIRC5, SNCB, ISL1, SNCA
GOTERM_BP_DIRECT	GO:0001975~response to amphetamine	4	0.00823544	NR4A2, PPP1R1B, DBH, SLC18A2
GOTERM_BP_DIRECT	GO:0060021~palate development	8	0.0103544	PDGFRA, DLX5, DLX6, WFIKKN2, SNAI2, ARID5B, MSX1, INHBA
GOTERM_BP_DIRECT	GO:0033158~regulation of protein import into nucleus, translocation	3	0.0110981	CDKN1A, OGG1, TXN
GOTERM_BP_DIRECT	GO:0003341~cilium movement	4	0.017779	CCDC39, DNAI2, HYDIN, TMEM141
GOTERM_BP_DIRECT	GO:0030324~lung development	6	0.0252019	PDGFRA, CCDC39, TGFB2, ALDH1A2, ZFPM2, FGF2
GOTERM_BP_DIRECT	GO:0007017~microtubule-based process	5	0.0298354	TUBA1C, TUBB2B, TUBB3, DYL2, DYNLL1
GOTERM_BP_DIRECT	GO:0097191~extrinsic apoptotic signaling pathway	4	0.0315559	MLLT11, TGFB2, SIVA1, INHBA
GOTERM_BP_DIRECT	GO:0042060~wound healing	5	0.0336286	PDGFRA, TGFB2, CCM2L, FGF2, ELK3
GOTERM_BP_DIRECT	GO:0045444~fat cell differentiation	6	0.0338009	NR4A2, TCF7L2, GPX1, CBY1, ARID5B, INHBB
GOTERM_BP_DIRECT	GO:0048513~animal organ development	3	0.0355497	TGFB2, SIX1, BARX1
GOTERM_BP_DIRECT	GO:0071850~mitotic cell cycle arrest	3	0.0355497	CDKN1A, RGCC, FAP
GOTERM_BP_DIRECT	GO:0007218~neuropeptide signaling pathway	6	0.0370252	UTS2R, GAL, GRP, GLRB, NPY, PENK
GOTERM_BP_DIRECT	GO:0030325~adrenal gland development	4	0.03709	PDGFRA, ARID5B, NR0B1, STRA6
GOTERM_BP_DIRECT	GO:0050808~synapse organization	4	0.0430852	TNR, SNCG, SNCB, SNCA
GOTERM_BP_DIRECT	GO:0000002~mitochondrial genome maintenance	3	0.0460306	MEF2A, MRPL17, MPV17
GOTERM_CC_DIRECT	GO:0030424~axon	13	0.00115121	NTRK1, SYT4, TGFB2, UNC13A, STMN2, CCK, LPAR3, GABRG2, CYP17A1, GAP43, SNCG, NEFH, SNCA
GOTERM_CC_DIRECT	GO:0005747~mitochondrial respiratory chain complex I	7	0.00277493	NDUFA8, NDUFS8, NDUFB6, NDUFS6, NDUFS5, NDUFA2, NDUFV1
GOTERM_CC_DIRECT	GO:0043025~neuronal cell body	11	0.00501473	TGFB2, GRIN3A, GAL, FABP7, KCNA1, PPP1R1B, PENK, STMN2, SNCG, SEZ6L, CYP17A1
GOTERM_CC_DIRECT	GO:0000790~nuclear chromatin	11	0.00987008	MEF2A, TCF7L2, JUND, DLX5, RCC1, SNAI2, POLR3G, H2AFV, SMARCA1, ESR1, HIST1H2A3
GOTERM_CC_DIRECT	GO:0005578~proteinaceous extracellular matrix	13	0.0116389	FBN3, ECM2, FBLN1, ASPN, HAPLN1, VCAN, CRISPLD2, ADAMTS18, OGN, TNR, COL9A2, WNT1, GPLD1
GOTERM_CC_DIRECT	GO:0005576~extracellular region	21	0.0181249	CRP, TGFB2, FLT1, GRP, WFIKKN2, GCG, CCK, INHBA, TXN, HSPA2, FGF2, CST3, C1QTNF3, GAL, BMPER, C1QTNF7, BGLAP, NPY, NTF3, PENK, IL12A
GOTERM_CC_DIRECT	GO:0072562~blood microparticle	6	0.0458998	HSPA5, F13A1, ANGPTL4, HSPA2, APOA5, ACTG2
GOTERM_MF_DIRECT	GO:0043565~sequence-specific DNA binding	31	5.28496e-06	DLX1, DLX6, RAX, SIX1, HOXD12, CHCHD2, GBX2, NKX2-1, NKX1-1, MSX1, LOC101750658, NKX2-3, MNX1, IRX2, FOXB1, TCF7L2, NKX6-3, MNR2, IRX4, NR0B1, GNOT2, PBX4, ESR1, FLI1, ISL2, NR5A2, SNAI2, ERG, HOXB1, HOXD9, LHX9
GOTERM_MF_DIRECT	GO:0008083~growth factor activity	7	0.00927308	BTC, TGFB2, OGN, NTF3, INHBB, INHBA, FGF2
GOTERM_MF_DIRECT	GO:0008137~NADH dehydrogenase (ubiquinone) activity	5	0.0202612	NDUFA8, NDUFS8, NDUFA2, NDUFC2, NDUFV1
GOTERM_MF_DIRECT	GO:0005179~hormone activity	5	0.0333125	GAL, GCG, CCK, INHBB, INHBA

## Sheet: O(GO 3-vs-5)
GO enrichment of DEGs from the 3-vs-5 group in the ovary
Category	Term	Count	PValue	Genes
GOTERM_BP_DIRECT	GO:0006412~translation	16	7.26479e-06	EIF5B, RPL12, MRPS12, MRPS21, MRPL17, RPL23A, RPS15, RPS26, MRPL41, RPS28, RPL37A, RPL13, RPL35, RPS20, RPS27A, RPS23
GOTERM_BP_DIRECT	GO:0030240~skeletal muscle thin filament assembly	3	0.0054813	ACTA1, ACTC1, ACTG2
GOTERM_BP_DIRECT	GO:0048791~calcium ion-regulated exocytosis of neurotransmitter	4	0.0100879	RIMS1, RIMS3, SYT15, SYT13
GOTERM_BP_DIRECT	GO:0009888~tissue development	4	0.0121363	NR5A2, GATA5, BARX1, EDA2R
GOTERM_BP_DIRECT	GO:0035567~non-canonical Wnt signaling pathway	4	0.0121363	FZD2, FRZB, SFRP5, LOC417741
GOTERM_BP_DIRECT	GO:0007275~multicellular organism development	12	0.0221145	FZD2, CHURC1, TCF15, OLFML3, FRZB, SFRP5, DBX2, HOXD9, LOC417741, PDLIM7, PITX3, HOXA4
GOTERM_BP_DIRECT	GO:0032870~cellular response to hormone stimulus	4	0.0257355	OXTR, JUND, AVPR1B, ADRA2A
GOTERM_BP_DIRECT	GO:0032570~response to progesterone	3	0.036366	CAV1, PGR, ZP3
GOTERM_CC_DIRECT	GO:0022625~cytosolic large ribosomal subunit	7	0.00327566	RPLP1, RPL12, RPL37A, RPL36, RPL35, RPL13, RPL23A
GOTERM_CC_DIRECT	GO:0005578~proteinaceous extracellular matrix	11	0.00761589	FBN3, COL16A1, EPYC, ADAMTS19, CRISPLD2, COL6A2, SMOC1, ADAMTSL3, WNT1, ZP3, MATN3
GOTERM_CC_DIRECT	GO:0030018~Z disc	7	0.00783594	DES, HSPB1, FLNA, CACNA1D, FLNC, MYL9, PDLIM7
GOTERM_CC_DIRECT	GO:0022627~cytosolic small ribosomal subunit	5	0.010677	RPS15, RPS28, RPS20, RPS27A, RPS23
GOTERM_CC_DIRECT	GO:0005576~extracellular region	17	0.0127818	F10, ADIPOQ, LYPD1, TXN, TULP1, CX3CL1, CST3, C1QTNF3, ADCYAP1, IBSP, CCLI7, BGLAP, FRZB, SFRP5, PGR, VIP, NBL1
GOTERM_CC_DIRECT	GO:0005887~integral component of plasma membrane	28	0.0150735	NPSR1, OXTR, HHIP, PTGER3, BEST3, EDA2R, TSPAN10, HTR6, GRM4, SLC38A4, SLC10A4, KL, KCNJ8, AVPR1B, SCARA5, CAV1, CD180, SLC16A12, SYT13, CEL, SSTR1, ADRA2A, SLC22A23, P2RX1, ESYT3, SLC26A7, KCNK1, FGFR4
GOTERM_CC_DIRECT	GO:0001725~stress fiber	5	0.0170095	ACTA1, CSRP1, MYL9, ACTG2, PDLIM7
GOTERM_CC_DIRECT	GO:0005747~mitochondrial respiratory chain complex I	5	0.0188909	NDUFB6, NDUFS6, NDUFS5, NDUFA2, NDUFV1
GOTERM_CC_DIRECT	GO:0005925~focal adhesion	15	0.0268332	FZD2, RPLP1, CAV1, ITGA2, RPL12, FHL2, HSPB1, RHOB, DPP4, CNN1, ACTC1, CSRP1, RPL37A, PDLIM7, SNTB2
GOTERM_CC_DIRECT	GO:0005865~striated muscle thin filament	3	0.0304367	ACTA1, TMOD4, ACTG2
GOTERM_MF_DIRECT	GO:0003735~structural constituent of ribosome	17	5.87649e-06	RPLP1, RPL12, MRPS12, MRPS21, MRPL17, RPL23A, RPS15, RPS26, MRPL41, RPS28, RPL37A, RPL36, RPL13, RPL35, RPS20, RPS27A, RPS23
GOTERM_MF_DIRECT	GO:0043565~sequence-specific DNA binding	18	0.00984271	DLX1, FOXD2, FOXC1, FOXE1, DMRT2, DBX2, SIX1, NR0B1, GNOT2, HNF4BETA, NR5A2, SIX2, PGR, HOXD9, NKX2-3, DRGX, PITX3, HOXA4
GOTERM_MF_DIRECT	GO:0005000~vasopressin receptor activity	3	0.0136596	NPSR1, OXTR, AVPR1B
GOTERM_MF_DIRECT	GO:0005509~calcium ion binding	22	0.0186998	FBN3, F10, PCDH10, IHH, SYT15, CACNA1E, MMP10, MYL4, CAPN14, MYL6, CAPN9, MMP27, VSNL1, CRTAC1, BGLAP, SMOC1, MYL3, CDH11, NCS1, MYL9, MATN3, S100A10
GOTERM_MF_DIRECT	GO:0017147~Wnt-protein binding	4	0.0237546	FZD2, FRZB, SFRP5, LOC417741
GOTERM_MF_DIRECT	GO:0042813~Wnt-activated receptor activity	4	0.0306465	FZD2, FRZB, SFRP5, LOC417741
GOTERM_MF_DIRECT	GO:0005198~structural molecule activity	7	0.042165	CLDN11, DES, CAV1, LOC396224, CLDN19, GFAP, SNTB2
GOTERM_MF_DIRECT	GO:0008307~structural constituent of muscle	3	0.0451482	MYL6, TPM2, MYH11
GOTERM_MF_DIRECT	GO:0051015~actin filament binding	5	0.0455958	MYL6, TMOD4, TPM2, CORO6, PDLIM4

## Sheet: O(KEGG)
KEGG pathway of DEGs from the three group in the ovary
Groups	Category	Term	Count	PValue	Genes
1-vs-2	KEGG_PATHWAY	gga03010:Ribosome	13	8.00386e-07	RPL35A, RPS15, RPS17, RPS16, RPS15A, RPS29, RPL37A, RPL36, RPL35, RPL38, RPL22L1, RPL37, RPS21
	KEGG_PATHWAY	gga04060:Cytokine-cytokine receptor interaction	8	0.0144572	CSF3R, CXCR1, TNFSF15, IL1R2, CCL4, IL20RB, LIFR, EDA2R
	KEGG_PATHWAY	gga04620:Toll-like receptor signaling pathway	6	0.0154883	MAPK9, PIK3CA, TRAF6, CCL4, TLR1B, IKBKE
2-vs-3	KEGG_PATHWAY	gga00190:Oxidative phosphorylation	24	6.25313e-09	COX8A, NDUFA8, NDUFA7, NDUFA13, NDUFA6, NDUFB6, NDUFB4, COX17, NDUFA2, NDUFB2, NDUFC2, COX7A2, ATP5G3, UQCR10, SDHD, COX5A, UQCRH, ATP5L, NDUFS8, UQCRQ, NDUFS6, NDUFS5, ATP6V0E2, NDUFV1
	KEGG_PATHWAY	gga03010:Ribosome	15	0.00210019	RPLP1, MRPS12, MRPL16, MRPS21, MRPL17, RPL35A, MRPL23, MRPL12, MRPL34, MRPL35, MRPL24, RPS15, RPS28, RPL13, RPS23
3-vs-5	KEGG_PATHWAY	gga03010:Ribosome	18	4.24119e-07	RPLP1, RPL12, MRPS12, MRPS21, MRPL17, RPL35A, RPL23A, RPS15, RPS26, RPS28, RPL37A, RPL36, RPL13, RPL35, RPLP2, RPS20, RPS27A, RPS23
	KEGG_PATHWAY	gga00190:Oxidative phosphorylation	12	0.00192864	COX8A, NDUFA13, NDUFA6, NDUFB6, NDUFS6, NDUFS5, NDUFA2, NDUFB2, NDUFC2, ATP5G3, NDUFV1, ATP5L
	KEGG_PATHWAY	gga04512:ECM-receptor interaction	8	0.0125935	IBSP, LAMA2, COL6A2, COL4A4, ITGA2, COL4A3, COL6A6, HSPG2
	KEGG_PATHWAY	gga04510:Focal adhesion	13	0.0249101	LAMA2, HGF, CAV1, ITGA2, PGF, IBSP, COL6A2, COL4A4, COL4A3, FLNA, COL6A6, FLNC, MYL9
