# Supplementary material for: Transcriptomic Analysis of Laying Hens Revealed the Role of Aging-Related Genes during Forced Molting
Source: Genes (Basel). 2021 Nov 7;12(11):1767. doi: 10.3390/genes12111767 (PMC8621152; doi:10.3390/genes12111767)
Supplement: Supplementary file 1 [file genes-12-01767-s001.zip › Additional file 5.xlsx]

## Sheet: 881 DEGs in profile1
881 DEGs in profile 1 of hypothalamus with STEM
Geneid	H1	H2	H3	H4	H5
RPS19	11761.3	10916.7	4411	7669.33	14036
SNCB	13630	13301.7	5104.67	7138.67	13882.7
DDIT4	8267	8605.67	1966	5648	8175
NDUFV1	5984	7248.67	2777.33	4032.67	7894
APBB1	6166	7425.67	2864	4939	7875.33
RTKN	7681	6977.67	2787.67	4438.33	7211.67
RPL13	8146.33	7804.33	3200	3399.33	6957.33
RPLP1	6883.33	6938.33	1778.33	2462.67	6188.67
ATPIF1	3692.67	3972	730	1514.33	5805.67
HEXIM1	4371	4718.33	1712.67	2919	5755
SEPW1	4741	5358	2327.67	4182	5619.67
UQCRFS1	4734.33	5083.33	2095.67	2469.67	5478
ENHO	3845	3762.33	1962	3081.67	5329.33
FAM43A	3776.33	3295.33	1455.67	2320.33	5229.33
LOC107049545	3711.33	4314.33	2003.33	3870.67	5215.33
RPS20	4537	4514.33	1919	1932.67	4957.67
CRELD1	4129.67	4646.33	1590.67	2458.33	4718.67
TSC22D3	5380.33	5699.33	2439.67	3927.33	4684.67
PENK	2567	3204	906.333	1983.33	4611
ATP5D	3906.67	3888.33	1721.33	2377.67	4512.67
TPP1	3793	4118	1914	3375	4458
HNRNPUL2	3907.33	4369.33	1898	2429.33	4411.33
ACYP1	3389	3451.67	1484.33	2403.33	4410.67
NPDC1	3190.67	3206	1739.33	3321.67	4383.33
CD63	4363	4676.67	2059.33	2832.67	4304
RPS15	5017	4821.33	1374.33	1862.33	4293
ISYNA1	2506.33	2558.33	1436.67	1705.33	4278
NDUFS5	3322.67	3983.67	1176.67	1799	4256.67
GNG7	4390.33	4143	1419.33	1827	4235
NUDT16L1	3449.67	3721.33	1579.33	2565.67	4215.67
LOC107050884	2705	3117	1649	2457	4125
NDUFB8	3775	3236.67	1514.67	2074.33	4124.67
SREBF1	3161.33	2813.33	1582.67	2371.67	4105.33
CDK5R1	3777.33	3192.33	1607.67	2778	3922.67
SDHD	3717.33	3917.67	1671.33	1735.67	3915
SVBP	3334.67	3462.67	1163.33	1807.67	3775
DPYSL5L	2959.67	2962.33	1575	2724	3727.67
NDUFA13	3377	3860	1192	1613.67	3657
OTUB1	3309	3362.67	1511	2229.67	3632
CAMK2N2	3301	2988.33	1346.67	2493.67	3569
LOC107051050	2539.67	2811.33	1272.67	1640.33	3517
HH3L	2966.33	2812.33	1336	2225.67	3477.67
CELSR2	3009.33	3175.67	1310.33	2536.33	3477.67
COQ4	2709.67	3199.67	1417.67	2235.33	3325.67
DNAJB2	2604.67	3235	1198.67	1724.67	3300.33
CSDC2	3632	3520.67	1594	1859.67	3254.33
RPS23	3802.33	3753.67	1192.33	1577.67	3244.33
NDUFB6	2236.67	2535.33	1174.67	1888	2983.33
ID4	3513.33	1851.33	658.667	1270.67	2980.67
NDUFB4	2853.33	3303	1303.33	1927	2968.33
HR	1904	2246	985.667	1735.67	2929
VSTM2L	3518.67	2270	973.667	2617.67	2917.33
TBCB	2147	2851.67	984.333	2233.33	2911.67
LOC107050886	2181.33	2825.33	987.667	1622.33	2896
DIRAS1	2334	2337.33	1196.67	1896.67	2882.33
CRYM	5186	2536.67	1577	1562.33	2844.33
BCKDHA	2316	2493	1205	1770.67	2818
RPL36	2500.33	2266	1138.67	1667.67	2744.67
ADAMTS4	2533.33	2393.67	1001.67	2157.67	2734
TXN	4549	3245	1458.33	1508	2679
LOC425607	1944.33	2231	1120.67	1477.33	2667
LOC107050229	2108	2476	1010	1657.67	2659
C1H12ORF57	2693.33	2695.67	850	1203	2658
SPRYD3	2677	2873	1016.33	1651.33	2585.33
ARHGDIG	2362.33	2238	931	1599	2541.67
COX8A	1376.33	1458.67	571.667	1095	2529.33
MRPL9	2223	2230.67	1052.67	1279.33	2505.33
H1FX	2312.67	1993.33	692.667	759.667	2495
NDUFS8	2054.67	2390	1024.67	1567.33	2470
CDK5R2	1776	1773.67	710.333	1263	2402.67
FAM181B	1856.67	1443	752.667	1110.33	2375
SHISA4	1834.67	1707.67	897.333	1947	2367
LOC101749287	3398.67	2006.33	960.333	1677.67	2358.67
SLC4A2	1519	1786.67	989	1634	2319.33
WDR13L	3052.33	2317	758	1797.67	2302.67
PPDPF	1373.67	1531.67	986	1335.67	2302.33
CBARP	2514	1959.33	728	1528	2296
PIGY	2372.33	2273.33	946.667	1081.67	2294.67
NDUFB2	1957	2385	679.333	978.667	2279
APOA1BP	1871	1997	607	964.333	2222.67
SST	2803.33	2082	752	2079	2213.33
LOC107049885	1624.33	1992.67	916.333	1438.67	2212.67
RBP14L	2052.67	2051.67	553	1073.67	2176.33
SMPD1	1623.67	1649.33	823.333	1395	2171
CSPG5	2127.67	1695.67	744.333	1985.33	2127
TOMM6	2080	2096	379.667	624	2116
PPP1R12C	2469.67	2378	1088.33	1803.67	2105
LOC107051192	2041.67	1933	808	1367.33	2091.33
SKIV2L	1678.33	1752.33	794.667	1194.67	2091
ADPRHL	1954	1698.67	681	1010	2089
ISCA2	1894.33	2190.67	776.333	946.667	2066.33
RPL35A	2325	2051	796	745.333	2063
BAZ2A	1728.67	1916.67	867.333	1614.67	2055.67
NDUFB7	1620.67	1877	396	641.333	2031.67
HSPBP1	1598.67	1708	627.333	792.667	2027
SCAMP3	1468.67	1535.33	820.667	1101.33	1964.33
NDUFA8	1904	2296	1058.67	1380.33	1950.33
CAMKV	2729.67	1285.67	743.333	1555.33	1923.67
LOC107049719	1580.67	1868	558	851.333	1923.33
DDT	1699.67	1867	826.667	1048	1890.33
JUND	1550.33	1223.67	551.333	778.333	1850
PBXIP1	1660.33	1619.33	538.667	847	1845.33
RABIF	1493.33	1705	685	1690	1837.33
FOXO6	1678.33	2119.33	865.667	1469.33	1829
LOC107049496	1835.33	1829	804	1526.67	1806
RPS27	1699.33	1767.67	532.667	850.667	1791.67
GRN	1839	1689.33	706.667	1013.67	1789
MANF	1919.67	1671.67	585.667	1035	1785.33
RPS28	1592.67	1589	339.333	616	1776
CHURC1	1655	1770.33	479.333	789	1763.67
LOC107050352	1504.67	1645.33	461	764.333	1760.33
RAP1GAP2_1	2123	1954.67	864	1567	1755
TOMM5	1677.67	1738.33	734.333	795.667	1748.67
MRPL34	1685.33	1917	875.333	971	1728.33
BLB2	1982	1606.33	443.667	639	1700.33
WBP1	1401.33	1318	568	1013.67	1691.33
TAPBP	1278.33	1527	465	840.333	1649.67
FAM171A2	1473.33	1356.67	565.333	880	1647
MDK	1312.33	1069.67	542.667	690.333	1644
NDUFA7	1473.33	1704.67	662.667	931.333	1636
LOC107050411	1437.67	1524.33	615	984.333	1631.67
GIPC1	1403	1319	518.333	840.333	1629
B3GAT2	1759.67	1349.33	696.667	1076.33	1627.33
SNRKL	1459.33	1379	692	1183	1604
NFKBIB	1492	1439	608.667	1051	1597
ABCB8	1454.67	1388	478.333	908.333	1584.67
RPE	1486	1467.67	642.667	895.333	1581.67
LOC107050835	1227.33	1409.33	679	846.333	1568
TRNP1	948.333	1059.67	319	541	1562
BORCS6	1155.67	1309	636.667	1211	1562
TAF6	1443.33	1345	674	1151.67	1552
TAZ	1652.67	1706	748.667	1303.33	1552
GADD45GIP1	1187.33	1338.33	550.667	967.333	1548
SNX21	1890.67	1608.33	613	995	1548
LOC112531696	1249.33	1134.67	381.333	792.333	1533.33
LOC101751286	1584.33	1290.67	618.333	1089.67	1520.67
IPO4	1365	1190	460	606	1513
LOC107050086	1232.33	1251	490	910	1507.33
ST3GAL2	1462	1308	625.333	1009.33	1499.33
POLE4	1494.33	1234	552.333	507	1498.67
SDF2	1399.33	1406	497.333	836	1489.33
LOC101749299	1323	1281	451.667	753.667	1481.67
EIF4EBP1	1617	1663.67	737.667	945.333	1476.67
C23H1orf216	1268.33	1193.33	579.667	915.333	1474
SLC39A1	1107.33	1042.67	340	554.333	1461
C31H17orf49	1214	994	207	453.667	1458.33
HNRNPA0	1220.67	1194.67	605.667	837.333	1440.33
AP3S2	1773.67	1583.67	716.333	801	1428.67
LOC107052478	1225.33	1241.67	506.333	866	1403.67
PHPT1	1004.67	1250.67	419.667	639.667	1402.33
LOC112530216	1206.33	1154.33	513.667	841.667	1402
ATRAID	1195.67	1071.67	330.667	515	1401.67
NDUFC2	1241.67	1398.33	403.667	576.667	1401.33
TGFB1	1493.33	1081	491	911	1392.67
PREB	1310.67	1300.33	494	852.333	1389
CNPY2	1323	1266.33	447	699	1384
GMPPB	1329.67	1343	502.333	826.333	1376.67
DGUOK_1	1264	1079.67	419	747	1368.67
FLNA_1	975	1303.67	496.333	935.667	1354.67
NNF1	1238.67	1095.67	325.333	446.667	1347.67
ZNF593	1312.67	1299.67	535.333	770.667	1345.67
LOC107051323	1093.67	1173	559.333	918.667	1345.33
SLC25A44	1137	1119.33	565.667	965.667	1343.67
DOHH	1046	1152.67	363.333	603	1340.67
MEA1	1162	1151.33	340.333	683.333	1337.33
LOC107050371	1145	1181.33	488.333	663.667	1328.67
ZNF853	1021	1156.67	453.333	785.333	1325.67
LHFPL4	1426.67	1082.67	397	995.667	1313
RNF44	1062.33	1077	551	939.333	1310.67
CARMIL3	1747.67	1749.33	664	1009.67	1304.67
LOC107050995	979	1021.33	496	715	1301.67
CFD	1125	938.333	484.333	716.667	1291
TMEM141	1577	1452	658	1138.33	1283.33
LOC107050083	1125.67	1084.33	475	779.667	1273.33
SPHK1	889.333	1090.67	513.667	940.333	1262
ILVBL	1300.67	1015.67	455	883	1256
MRPL17	1299.33	1180.67	358.667	742.333	1249.33
MRI1	1099.67	1238.33	341	599.333	1249
CANT1	1152	1074.33	535.667	741.333	1244.33
LOC100857843	1383.33	1382	475	890.667	1241.67
CSRNP2	1095	1236	507	949.667	1230.33
LOC395159	1429.33	1243.67	547	822	1225
LOC107051524	1112.67	1066.67	470.333	992.333	1224.67
FZD9	1052.67	972.667	531	814.333	1224.33
SUV39H1_1	1118.67	1053.67	203	343.333	1215.67
ECSIT	1008.33	1143.33	422.667	811.667	1208.33
LOC107057377	1035.33	1099.33	487.667	794.333	1191.33
MT3	1003.33	1003.67	422	340.667	1183
TRAPPC5	1096	1214.67	437	624.333	1181.33
HAX1	918.333	938.333	336	599.667	1177
LOC416924	1170	1449.67	651	1037.33	1174.33
TMEM208	1101.33	1253	445.667	511.333	1173.33
MTMR11	1179.33	1198.67	421	737	1168.33
LOC107056278	784.333	974.333	234.333	436	1160.33
LOC107055157	1040.67	944.667	354.667	686.667	1159.67
SERF2	1075.33	1100.33	121	186.667	1157.33
VPS37D	896.667	906.333	219	510.333	1154.33
SNRNP25	1103.67	1115.33	406	653	1153
IL17RC	927.333	874.333	298.333	511.667	1148.67
RP11-762I7.5	1233.67	1023.33	411.667	684.333	1146.33
CBLN4	901	702.667	433.667	501.333	1137.67
HNRNPUL1	1067	1014.33	458.333	785.333	1135
HIGD2A	876.333	840.667	145.667	247	1125.33
RBM8A	1183.67	1176	417.333	599.333	1123.67
MFSD5	924.667	897.333	392.667	742.667	1123.33
COL1A1	910	772.333	446.667	468.667	1120.67
RSG1	953.333	1052.33	247	371.667	1119
JTB	1210.33	949	295.667	636.667	1118.33
IGFBP4	902	745	464.667	742.667	1117.67
WIPF2	838	940	441	702.667	1112
RNF115	905.333	1025	395	617	1111
LOC425940	897	551.333	230.333	392.667	1106.67
SUOX	803	848.667	327.333	541.333	1104.67
LOC112533358	1059	1043.67	268.333	653	1102
ANKRD34C	1206.33	984.333	453	950.667	1099
H2AFV	1058.67	977.667	309.667	473	1095.33
LOC107055878	1308.67	1013.33	381	794	1093.67
EEF1G	1145.67	1343.67	505.667	744.333	1080
GZMM	819.333	775.667	328.667	429	1076
TMEM147	960.333	1028.33	226.333	218.667	1065
NEDD8	1064	1036.67	281	324	1061.67
UFC1	977.333	886.333	294	467.667	1046.33
PIN4	905	827.667	264	392	1044.33
SCYL1	792.667	773.667	445.667	799.333	1041.33
UBALD1	888	1105	427.667	683.333	1033.33
MRPL24	999	1137	444	642.667	1032.33
BRI3	820.333	837.333	302.667	442.667	1028
MRPL4	774.333	913.333	299.333	539	1027.67
TMEM41A	1104.33	1096	417.333	604	1027.33
LOC107053353	880.667	852	408	597	1021.33
MOGS	913	840.333	350.667	738.667	1020.33
LOC100857622	1016.67	1048.33	409.667	587	1019.33
TINAGL1	807.333	769.333	377.333	589.333	1009.67
VSTM2B	738	707	422.333	666.667	1008.33
ARPC4-TTLL3	981.667	1039.67	401	600.667	999
COX5A	1021.33	662.667	277.667	643	996.333
LOC112531444	661.333	716.333	214	357.333	992
MRPS21	827	890.333	278.667	413	973.667
SDHAF1	647	838.333	304	608.667	967
LOC101750513	992.667	1029	376	592	964.333
LOC107050964	767	846.667	359.667	474.333	958.333
LRFN1	665	571.333	163.667	615	957.667
PABPN1	1162	1017.33	412	470	953
SHE	800.333	637.333	337	447	950.667
SEC61B	964.667	930.667	304	374	942
GNMT	765.667	879	335.667	572	940.667
IMP3	922	873	180	461.333	935.333
NDUFA2	869	931.667	192.333	291	935
VHL	802.667	1016	361.667	558	934
MRPL12	818.667	856.667	361	514	933
TRIR	925.333	831.333	311.667	632.667	930
POLR3D	843.667	817.333	311.667	478.333	926.667
PSRC1	697	738.333	392.333	802	921.333
QPCTL	691	736	310	603.333	915.333
PPCS	771.333	812.333	365	419.333	910.667
LOC107052850	895.333	1029	403.667	629	907.667
GLIS2	648	578.333	389.333	570.333	903.667
LOC100858737	738	787.667	283.667	483.333	900.667
SMUG1	841	770.333	283.333	465.667	900.333
TARBP2	841	804.333	294	504.333	894
ARF5	906	981.667	376	540.333	894
TMEM223	768.667	747	266.667	533	892.333
KEAP1	704.333	845.333	349	622.667	890.333
GCDH	1019	998.667	373.333	588.667	886
CDKN1C	558	399	271.333	335	883.333
LOC107052491	822.667	715.667	312	639.333	877.667
FBXW9	721.667	754	226.333	303.333	876.333
ROMO1	857.667	950.333	307	284	875
CCK	3323.67	974	208.667	508.333	873
MRPL16	801.667	819.667	342.333	469.667	870.333
C10H15ORF58	871.333	720.667	326.333	377.333	868.667
FBXO46	747.667	741.333	340.333	519.333	867
LOC107050604	732.667	748.333	357	529	866.667
ZNF653	819	848	342.667	653.667	865
AMT	671.333	836.667	263.667	448.333	862
PDRG1	797.333	834.333	349.333	382.667	856.333
CACNG7	579.667	807.333	280.333	584.667	852.667
KPTN	725.667	758.667	342.333	521	849.333
NCKAP5L	818.667	845	259.333	374.333	847.667
COMMD4	755	741.333	331.333	419.667	846.333
COA3	823.667	790.667	184.333	293.333	842.667
TESC	877.333	1027	338.667	479.667	841.667
SEMA3BL	717.667	692.667	332.667	694.667	841
RDH5	808.667	844.667	273.667	490	836.333
EIF4EBP2	832.333	675	305	490.333	833.333
NICN1	706	707.333	361.333	629.333	833
SMIM20	732	713.667	311	334.333	832.333
PROCA1	686	630.333	316.667	442	813.333
DUSP23	714	745.667	207	362.667	802.333
INO80B	700.333	656.333	258.667	433.333	794.667
ATG9B	753.667	837.667	375	760.667	794
PAM16	839.667	911	364.667	416.667	791
MED11	579.667	568.667	104.333	144.333	790.667
OST4	799.667	850	215.333	363	790.333
PRRT3	491	563	172.333	399.333	779.333
TSFM	568.667	676	120	165.333	776.667
LOC112531359	598.667	656	279.333	440.667	776
TMEM167B	839	856	297	484	774.667
NAT8B	634.667	525.667	233.333	304.667	773
CLN3	482	536.667	155.333	209.333	770.667
BGLAP	815	836.333	226.333	432	765.667
FJX1	1098.67	474	159	279.333	763.333
DHPS	553.667	602.667	275.667	430.333	760
TPGS1	748	800	347.333	347.667	759.333
PC	613.333	698.667	275.333	378	759
LOC112530201	518.667	676	255	443	755.333
LOC112530959	647.667	695.333	228.333	429	753.667
LOC107050985	740.333	720.333	325.333	560.333	753
BLB1	1038.33	531.333	155	358.667	750.667
RPAIN	694	719.667	252.667	352.667	748.667
INAFM2	822.667	730	195	311.333	748
SMIM4	618.333	653	293	322.667	743.667
WDR54	675.667	607.333	282.333	457.333	741.667
RABGGTA	678	702.333	231	302	738
CARTPT	303.333	193.333	49.6667	189.667	736.333
SEMA4G	757.333	777.333	337.333	399.667	724.667
RASSF1	753	655.333	222	419.333	718
ATP5SL	704.667	777.667	248.333	388.333	716.333
NDUFAF3	721.667	657	235.667	454.333	714.667
PITPNC1L	910.333	654.667	306.667	482.333	714
LOC107050393	558.333	570.333	268.667	451.333	713
WDR74	635	660.333	216.667	332	712.667
FIBCD1	985.333	514.333	264.667	584.333	711.333
MECP2	621.333	696	172.667	248.667	710.333
YRDC	744	729.667	203	315.667	710
LOC112530215	533.333	390.667	173.667	382.333	709.667
TCN2	542.333	540.667	262.667	414.333	708.667
COX17	622.667	656	296.667	302	704
LOC107050901	509.333	779.333	180	418	701
NAB2	635.667	674.333	154.667	447.333	698.333
MEPCE	579.333	658.667	280.333	450.333	694.667
C5H11ORF96	655.333	493	265	610	683.667
LOC424727	577	575	217	385.333	674.333
THEM4	625	620	190	306.667	673.667
MRPS12	509.333	485	103.333	183	671.667
LAMTOR2	525.667	560.667	258.333	392.333	659.333
CISD3	613	637.333	167.667	301.667	659
MRPL43	632	539.667	180.667	261.333	655.333
PMVK	691.333	700.667	244	455.667	655.333
GALK1	525.667	596.333	269.667	380.333	652
SSTR4	579	538.333	273	432.333	651.333
LOC112530856	485	541	152	252.333	649.667
IER5L	470	505.667	196.667	318	649.667
LOC107049913	654.667	574.667	271.333	531.333	649.667
POLR2L	618.333	662.333	159.667	266.667	645.667
HTATIP2	762.333	821.333	215.667	334	643.667
LOC107049485	617	629	234.667	344	641
GHDC	812	605.333	267.333	329.333	638.333
DDIT3	687.667	627	210.667	372.667	636.667
APLN	502.667	457.333	173.333	343.333	633
LOC107050018	515	511.333	187	239.667	630
POP5	563.667	652.333	226	361	630
RAB24	686.667	718.667	271.667	382.667	626.333
SNTA1	420.333	340.333	176.333	244.333	626
TMEM173	529	653	209.333	422.333	625.333
MRPS28	697	461.667	181	279.333	621
PTRH2	627.333	626.333	185.333	289.667	619.667
ABHD1	561.333	521.333	183	419	618.333
LOC112530984	415	415.667	165	305.333	616.333
LIMD1	443	406	244	351.333	615.333
GGCX	591	565	219	367.667	614.667
FRMD8	530.667	518	130.667	189.333	614.333
INO80E	487.333	563.667	265	418.333	614
SLIRP	548.333	539.667	239.667	230.667	604
LOC107050662	514.667	605.333	165.333	248	603.667
NFKBIE	593.667	491	219.667	389.667	602.333
BOLA3	403.333	350.667	51	118.333	601.333
ACBD4	652	723.667	225	476.333	599
TAF6L	554.333	578.667	225.667	410.333	592.333
PELP1	534.667	557.667	239.667	511	588.667
LOC107051274	1169.67	1186.33	156.333	256.333	588
CTDNEP1	515.667	490.667	178.333	299.667	587.667
LOC112530283	537.333	623.333	225.667	450.667	585.667
ZFAND2B	746.667	767.667	281.667	456	584.667
LOC107050990	337	460.333	108.667	403.333	580
WDR55	628.667	610.333	274.667	458.333	579
SRXN1	482	502.667	217	227	577.667
LOC107051391	425	516	170	270.667	576.667
LOC112530153	389	190	54.6667	299.667	570.333
ST6GALNAC4	523.333	544.333	249	451	568.667
SPATA2L	538.667	495.333	180	424.667	568
LOC107056280	355.667	430	165.333	343.333	567.667
DPF1	628.667	505.333	190.333	383.667	565.667
LOC107049631	490.667	457	135.667	217.667	561
DNLZ	580	555.667	198.333	294.667	561
IFI27L2	483	666.667	153	279.667	556
LOC107050176	455	459	84.3333	100.667	555.333
LYSMD1	490.667	505	131	191	553.333
RPUSD3	528	534.667	170.333	336.333	550.667
HGH1	460	360	131.333	202.667	550
RHBDL1	569.333	701.667	317	449.667	549.667
MRPL54	443.667	421.333	140.333	221.667	549.333
RBM4B	621.667	625.333	274.667	393.333	548.667
TMEM101	564.333	562.667	202.667	407.667	548.333
CYB561D2	612.667	533.667	239	447.333	548
HMGA1	548	559	189	285.667	545
SPA17	456.667	405.667	137.333	212	541.667
TIMM13	380.667	438.333	132.333	146.333	539.667
SH2D5	609.667	483.333	206.667	517.333	534.333
SNRPF	436.667	443.333	217.333	293.667	534
PORCN	482	433.667	157.333	264.333	532.667
TLX2	545.667	380	143	337	532.333
SLC24A4	1091	295	285.667	364	528.667
LOC107049569	501.667	569.333	180	272	521
TAP1	514.667	504	190.333	341	520.667
F8A3	370.667	291	84	180.667	519.667
TAP2	547.667	662.333	229.333	313.667	515.667
SYNDIG1L	1072.67	398.333	405.333	419.667	513.667
MRPL41	510.667	534	177.667	226	512
TP53RK	371.667	329.333	157	256	511
GPATCH4	369.333	370.333	181.667	262.667	509.333
INPP1	490.333	583.333	152.667	244	507.333
LOC112530285	547	657.667	258.667	337.667	499.667
LOC419335	312	286.667	212	188	496
TBKBP1	463	418	207	433.333	495.333
BRK1	536.667	264.333	150.333	186.667	494.333
MRPS24	352.333	311.667	119.333	207.333	494
BBIP1	470.333	513.333	235.333	430.333	494
LOC101749773	377	346.667	178	293.333	490.667
CRH	291	262.667	64.3333	192	490.333
SDHAF2	447	575.333	228	348	487.667
CDK2AP2	340	367	117.333	204.667	486
LOC112530451	472.333	538	217.667	307.333	484.333
MLA3A	473	515	237	299.333	482
UNC13B	844.667	367.333	419.667	407.333	480.667
SELENOH	524	318	99	207.667	479.667
FGFR4	415.333	355.333	197.333	355.667	476.333
PEX11B	378.333	394	135.333	218	471.667
PYM1	417.333	458	156.667	195.333	470
MRPL49	325	329.667	116	134.667	468.667
LOC107052490	571	452.333	166	352	463.667
LOC107050659	265.667	251	142.333	229	460.333
UXT	553.667	429.333	145	183.333	459.333
LOC112531361	355.667	307.333	141.333	203.667	458
ZC3H10	398	352	157	306.667	456.667
CITED2	364	378.667	177.667	276	455.333
LOC112530929	411.333	407	168.667	276.667	455.333
LOC107054798	641.333	474	185	567	449.667
LOC107051108	502	499.667	191.667	308.667	449.333
LOC107055082	515	412.333	146.667	316.333	448
MARVELD1	274.667	258.667	171	167.333	446
ZBTB39	432	538.333	239.333	359.667	446
MBLAC1	363.333	386	93.3333	135	445.333
MGAT1	411.333	363.333	168.333	353.333	444.667
LOC107051074	325.667	431.333	127.333	264.667	426.667
ANAPC11	456	445.667	122	220	426.333
RELA	337.667	356.333	170.667	280	425.667
LOC112532077	377.333	330.667	116.333	206.333	424.333
MTERF4	385.667	365	108.333	222.667	422
TIMELESS	662	790	172	230.667	422
SLC25A34	347.667	475.667	75	112	420.333
CCDC102A	343.667	349.667	180	322	418.333
CCDC142	396.667	344.667	124.333	250	418
C22orf39	424.333	316	93.3333	187.333	417.667
GPR25	398.667	234.667	96.3333	160.333	416
SRA1	470.667	399	170.667	360.667	415.667
COL16A1	479.333	292	167.333	222	415
UQCC3	314	349.667	84.6667	174.333	413
CDC26	410.667	423.667	86.3333	134.333	412.667
PGF	425.667	372.667	174	243.333	411.333
PPIL1	352.667	333	90.6667	129	409.333
TXNL4A	416.333	448.667	181.667	234	403.667
PSMG4	436.667	445.667	111.667	162.667	403.333
FZD2	198	223.333	129.333	203.333	402.333
CCDC9	378.667	422	124.667	256	401
GRASP	391	329.667	103	148	400
RTN4RL1	735.667	325	238.667	355	398.333
TIMM10B	413	404	141	214	396
LOC107049082	630.333	271.333	225	271.333	396
PRLR	766.667	337.667	298.667	295	394.667
NHP2	418.333	441.333	154.667	224.333	394.333
EXOSC5	324.333	354.667	137.333	248	394
PPOX	350	357	137	224	392.333
LOC107052489	382.667	352.667	147.333	325.333	392
LOC112531963	279.333	274	47	201.333	391.667
LDLR	359.333	343.667	118.667	274.667	382
ANKRD39	362	294.667	49.3333	174.333	378.333
QTRT1	384.667	276.333	119.333	179	377.667
LOC107051009	295.333	215.667	78.3333	143	375
PIGBOS1	290.667	299.333	49.6667	108.333	374
LOC112530287	292.333	370.667	159.667	285.667	373.333
NUMBL	408	456	208.667	269.333	372.333
C8H1orf52	389.333	422.333	153.333	284	368.667
SCO2	266	280.333	139	269.667	366
OSBPL7	385	448.333	185	306.667	365
LOC107056275	489.667	405	180.333	263	364.333
LOC112530040	225.333	261.333	65.6667	132.667	359.333
DCAF11	241.667	320	53	98.3333	357
TMEM35B	403	321.333	96	152.333	356.667
CCDC120	308.333	301.667	96	151	350.667
LOC107050732	267.333	302	147.667	256.333	348.333
ITGA2B	364	397	177.333	229.333	344.333
LOC112533143	253.667	246.333	112.667	137.667	340.667
COX14	270.333	303.667	85.3333	122.333	339.333
COL2A1L	517.333	277.333	148	253.333	339
ANKRD66	283.667	297.333	88.6667	202.667	337
LOC112529922	252.333	251.667	106	229.667	335.333
RAD9A	308	299	128	223	334.667
LRRC61	331.333	284.667	110	249.333	333
LOC107051471	445.667	519	156.667	250.333	327
ADAMTSL5	249	193	122.333	236	326.667
SNRPD1	373	217.333	115.667	155	323.667
LOC112530189	315.333	289	123.667	178.667	321.333
SHISA2	434	230.667	133	208	321.333
LOC107051310	286	269	134	277.667	320.667
RCCD1	287.667	302.667	92.6667	169	319.667
IL6R	349.333	264.667	130.667	215.333	319.667
SDHAF3	325	294.333	136.667	125.333	316
GLMP	286.333	281	131	203.333	314.667
TMEM109	261	263	87.3333	183.333	314.333
LOC112533566	266.333	281	123.667	185.333	310
TMEM158	371.333	145.667	60.6667	169.333	308.667
IER5	368.333	251	127.333	154	305.333
PRR7	349	202	130	268.333	303.667
FMC1	279	251.667	78.3333	101.667	302.667
LOC424918	198.333	221.667	114	217.667	301
PNKP	211.667	248.667	116.667	204.333	299.667
CHRD	260.667	331	127.333	224.667	299
RTN2	236.667	249.333	90.6667	109	297.333
EXOSC6	378.333	165	20	82.3333	296.667
LOC107049826	353.667	340	152.333	211.333	296.667
LOC112531360	245.333	227	113	142.333	296.333
FAM136A	329.333	310	108	208	295.333
TRMT12	315.333	330.667	134.333	210	294
NANOS1	295.333	153.667	28.6667	64	293.667
LOC426355	238	255.667	103.333	172.333	291.333
LOC107052116	285	232.667	83.3333	123.667	289.667
TIMM10	267.667	284.667	74.6667	121	288.333
RCC1	332.333	387	147.333	215	288.333
LOC112532692	239.333	220.333	104.333	239.667	285
LOC417551	290.667	395	129	222.667	284
GTPBP3	232.333	228.333	113.667	165.333	282.667
HRH3	662	205.667	187.667	218.333	282.667
CENPV	281.333	281.667	128.667	150.333	282
CLPP	250.667	252	90.6667	141	280.333
RHEB	304.667	167.667	61.3333	151	280.333
EMILIN1	190.333	183.667	86.6667	116.667	279.667
FOXC1	134.667	113	82	102	279.333
YPEL4	229.667	252.667	115	190.667	277.667
LOC112533498	168	175.333	82	151.333	277.333
HYAL3	354	294.667	113.333	213.333	275
ZBTB45	262	268	106	161.333	274.333
POLD4	265	160.333	34.3333	70.6667	272
PTRHD1	209.333	241.667	52.3333	84.3333	271
CCDC28B	249	268.667	98	135	270.333
NDUFAF8	235.667	247.333	84.6667	153	269.667
PTPMT1	229.333	282.667	87	130.333	267.333
BTBD19	211.333	279.667	64.3333	250.333	267.333
LOC107051255	221.333	208.667	79.6667	134.333	267
CSF3R	442.333	427	137.667	230.667	267
FLRT1	218	218.667	79.6667	202.667	265.333
FOXD2	166.333	122.667	60.3333	72.6667	264.333
VCPKMT	295.333	332	148	183	264
SEMA6C	243.667	232.667	90.3333	200	262.667
SIVA1	231.667	250.333	47.3333	84	262
HDDC3	269.333	276	84	151.667	261
CEBPB	233	291	108.667	198.333	259.667
PCASP2	339	296.667	134.667	240	259.333
LOC107050412	191	208	82.3333	86.6667	259
CEBPD	189	169.333	39	109.333	256.333
CHST7	215.667	151	65.6667	148.333	256
LOC107049862	247.333	209.667	55.6667	132	254.333
OASL	316	336.667	90	217.667	254
SRRD	282.333	279	106	173.667	252
NOG	227.667	159.333	91.3333	101	250.667
SUV39H1	281.333	280.667	82	144.667	250.667
OCLN	204	210.667	99.3333	113.667	249.667
LOC112531022	189.667	171	71	152.333	249
SLC22A31	260.333	307.333	115.333	179	247.333
LOC107050574	255	232	84	263	247
LOC101750925	271.333	221.333	97.6667	281	247
NUDT8	222.667	254.667	76	161	246.333
PAXX	229.667	200.333	103	164.333	246
LOC107049971	186.333	139.333	46.6667	92.6667	245.333
GPRIN1	306	197.667	74.3333	156	243.333
LOC112532802	210.333	226.333	78.3333	160.333	242.667
PAGR1	215.333	219	70.3333	131.667	242.333
OPA3	191	222.667	41	60	241.667
MRPL55	261.667	318	101	144.333	241.667
LOC112533596	184.667	216	63.6667	107	233.333
LOC425795	176	204.333	75.3333	137.667	233
CNGA4	251.333	141.667	83	146	229
DNAJC5G	179	211	71	110.333	228.667
INSM1	213.667	180.333	71	149.333	228.667
MUS81	170	188.333	96.6667	156.667	227.333
SIX1	115.333	94	54.3333	55	227
ALPK3	342	167	181.667	205.333	225.667
GNG11	209	195.667	67.3333	82.6667	225.333
STAP2	230.667	203.667	61.6667	98	222
C1H2ORF40	158	158	58	81	221.667
DPH2	199	183.333	92	114.667	219.667
RRP8	211	180	70.6667	94.3333	219
RRS1	160.333	138	62.6667	173.333	217.667
PRLHR2	175	176.667	65.3333	118	210.333
ELOF1	181	143.667	84.3333	129.333	209.667
B9D2	197.333	199.333	25.6667	43.6667	209.333
SNTB2	241.333	235.333	77.6667	135.667	208.667
GDA	645.667	175.667	65.3333	68	207.333
LOC107049647	242.667	207	90	158.667	207
LOC107051264	209.667	224.667	86	139.667	206
LOC107050351	198	204.333	38.6667	45.3333	205.667
LOC112531805	233.333	216	77.6667	112.667	204
LOC101750445	171.667	155.333	74.3333	122	204
LOC107050692	228.667	267.333	100	152.333	202
ELP5	156.667	143.333	55.6667	74	201
LOC112531384	168.333	176	69	86	201
FOXB1	366	133.333	121.667	168.667	201
ACP5	188	170.333	57	96	199.667
LOC107050771	156	203.333	58.3333	123.667	195
RTN4RL2	150	120	44.3333	79	194.333
QPRT	197.667	197.667	58.3333	111.333	193
LOC107054419	182	174	67	113.667	192
LOC100859284	185	166	72	110.333	191
LOC112530435	138	157	55	134.333	190.333
LOC112530430	154	168.667	33	51	188.667
S100A6	96.6667	90	60	49	187.333
LOC107054849	146	147.333	64.6667	134.333	186.333
LIPE	140	156.333	59.6667	119	185
LOC107056270	189.333	119.333	19.6667	58	182
LOC112532875	107.667	126.667	47.6667	136.667	181
TMEM200B	255	215.667	76.3333	80.3333	179.333
GATSL3	148.333	147.667	73.6667	106.333	178
GPR61	146.667	144.667	41	118.333	178
REEP4	180	178	72.3333	119	175.667
TMEM216	242	226	96.3333	134.333	174.667
LOC107051359	166.333	153.333	33.3333	76.6667	174.333
LOC112530289	167.667	162.333	55	71.3333	174
UBTD1	110.333	158.333	38	73.6667	174
NRN1L	306	247.667	53	63	172.667
CIART	130.667	110	43	61.3333	172.333
SLC35F6	172	190.333	52.3333	70.6667	172
APOA5	112.333	114	55.3333	68.3333	171.333
FKBP11	160.333	178.333	65.6667	101	169
DUSP4	149.667	152.333	55.3333	133	168.667
PPP1R1A	215.667	119.667	46.6667	133.333	168
FOXL2	148.667	121	73.3333	161.667	168
FZD5	241	225	60	110	167.667
TNFRSF14	145.333	138.667	47.6667	71	166
LOC112531131	153	165	40	51	164.333
LOC107049457	137.667	153	45.3333	105.667	163
LOC107056921	139	121.667	63	117.333	162
C14H16orf59	163.333	172.667	72.6667	117	160.333
AEN	175.333	158.333	70.3333	112.333	156.667
LOC112530169	131	121	51	68.3333	156.333
MTFP1	174.333	188	62.3333	156	154.333
SYTL1	113	119	51.6667	95	153.667
NRROS	135.667	167	72.3333	119.667	153.333
LOC112533431	99.3333	107.333	54.6667	63.6667	152.333
LOC112531323	167.333	133.333	42	114	151.333
LOC107054813	138.333	137.333	62.6667	125.667	147.667
LOC112531007	128	125.333	32.6667	39	146.667
RPRML_1	254	174.667	23.6667	51	146.667
LOC107051508	137.333	166.333	65.6667	112.667	145
OTX5	116	105.667	38.3333	42	144
GDPGP1	134.667	145	38.6667	88	143.667
SFT2D3	110.667	119	45.6667	125	143.667
LOC107050789	84	86	27.3333	49.6667	143.333
LOC107054139	116.667	100.667	48	107.667	143.333
SLA2	149.333	139	61.3333	131	141.333
LOC419545	274.667	147.333	64.6667	81.6667	139.333
LOC112529982	122.667	123.667	59.6667	98	138.667
LOC101751045	220.667	109	60.3333	155	138.667
PDF	133.667	127.333	59	118.667	137.667
SOX12	121.333	119.333	48	143.667	137.667
CYHR1	126.667	154	58.3333	85.6667	137.333
PTPRCAPL	176.667	80.3333	29.6667	76.3333	135
LOC107050883	117	118	19.3333	28.6667	132.333
ADRA2B	115.667	105.667	40.6667	106.333	130.667
TNFRSF6B	126.667	144.333	65.3333	88	130.333
LOC107050595	115.667	114.667	54.6667	66.3333	128
PCDHA12	115.667	116	37.3333	77.6667	124.667
LOC107051468	114.333	119	41.3333	72	124.333
LRRC20	156	107.667	52.3333	99.6667	124.333
PPP1R1B	143	90.3333	34	45	123.333
CKS1B	150.333	125.333	51.3333	101.667	123
INSM2	112	41.6667	31	82	122.667
UBE2L6	86.3333	86.6667	32.3333	60	120.667
LOC112530927	122	101	33.3333	66.3333	120.333
LOC107049411	107	134.667	36.3333	58.3333	119.333
HSD17B1	157.333	122	50	88.6667	118.667
LOC107049265	55	6.33333	2	23.6667	118.333
LOC107053670	97	85	49.3333	58	118
AVPI1	136	88	16.6667	57	117.667
CFP	440.333	181.667	34.3333	73.6667	117.333
RENBP	108.667	73	44	82	117.333
CCNO	118.667	95	27.6667	79	117
LOC112533447	93	111.333	41.3333	84.6667	116.667
LRRC25	119.667	114.333	49	82.3333	116
PITX2	287.333	68.6667	10.6667	138	114.333
LOC107050017	123.667	120.333	43.3333	56	114
LOC112530071	114.333	98.6667	43.6667	90	114
LOC107057197	114.333	78	35	80	113.667
FSTL3	62	28	28.6667	38	113.333
IRX6	55	74.3333	20.3333	55.6667	113
LOC107051605	104.667	117	44	92.6667	110.333
LOC107049461	103.667	75	17	21	108
LOC107054461	98.6667	109.667	43.6667	66	108
LRRC10B	124	143.667	37.3333	85.6667	107.667
MYO1A	86.6667	79.3333	30.6667	46.3333	107.333
RORC	109	151	53.3333	97.6667	107.333
LOC107053226	108	71.3333	37.6667	47.6667	106.333
GPAA1	94.3333	117	38	86.6667	106.333
HINT2Z	90.6667	105.333	41	72	105.333
LOC107050919	99.6667	119.333	16.6667	47	105
OGG1	112	121.667	56	64	105
LOC112533410	84	74.3333	33.3333	33.3333	104.667
COL9A2	67	106.667	18.6667	62.3333	104.333
URAH	133.667	128.333	43	79.3333	104
OPRK1	200.333	81.6667	92	86	104
LOC107054467	100	101.667	42	62.3333	103.667
CORIN	240.667	75.3333	68	99.6667	103.333
PRSS57	79	101	24	60.6667	103
LOC107051453	111.333	71.3333	22	98.6667	103
CDKN2B	56.6667	56.6667	30.6667	76	100.667
BBS1	81.3333	71.3333	33	43	100
LOC101749222	72	31.3333	29	79	97.6667
TRPC2L	125.667	108.333	49.6667	85.3333	97.6667
LOC107057254	108	55	32	51.3333	96.6667
LOC101748431	154.667	77.3333	44	84.3333	94.3333
LOC101749484	50.6667	59.3333	19	31.6667	93.6667
CHRNA7L	338.333	84.6667	49.6667	98.3333	93.6667
SHD	106.667	70.3333	11.3333	38	93.3333
MIR1698-1	69.3333	75.6667	35.6667	62	93
S100A16	79.6667	78.6667	31.3333	46.6667	92
ST6GALNAC2L	105.667	94.3333	43	54	92
NRSN2	126.333	75	24.6667	34	91
LOC101747820	131.333	110	34.3333	99.3333	90.6667
RAX	120	72.6667	36.3333	97	89.6667
ACAN	140.667	57.3333	57.6667	80	89
B3GNT3	103.333	116.667	42.6667	84	87
NPM3	75	77	33.3333	40.6667	86.6667
LOC107052453	91.6667	87.3333	35	59.6667	86.3333
LOC107049370	64.6667	53	11	44	86
LOC107055076	71	67.3333	20.3333	27.6667	84.3333
LOC112530973	55.3333	60.3333	19.6667	39	83
LOC112529978	66	32	10.6667	38	82.3333
HAS3	86.6667	67.3333	32.6667	60.3333	82
SRGN	118.333	102.333	27.6667	51	81.3333
GALR1	61	36.6667	21.3333	40.3333	80.6667
RPP14	68.6667	57	12.3333	26.6667	79.6667
LOC100858937	102.667	93	29.6667	63.3333	79.3333
LOC112532890	93.6667	88	40	53.3333	77.3333
LOC107049500	60	57.3333	26.3333	55.6667	77
ARL10	89.3333	84.3333	36.6667	60	77
LOC107051407	67.3333	61.3333	4.66667	25.6667	76.6667
PARD6A	93.6667	87.3333	38.6667	69.3333	76.6667
LOC107049250	49.3333	50.6667	20.3333	36	75.3333
LSM10	67	71.3333	24	47	75
E2F1	76.6667	78.3333	32	49.3333	75
LOC107052840	79.6667	88.6667	31.3333	48.3333	73.3333
NOG2	85.3333	36	24.3333	52	71.3333
LOC101748203	92	103.667	32.6667	46	71
UCP3	76	66.6667	29	66	70.3333
RASSF10	46.3333	45.6667	16.3333	36.6667	69
FGF22	74.6667	46.3333	29.6667	52.6667	69
PRLHR	92.3333	55	27.3333	56	69
PRRT1B	42	42	20.6667	27.6667	68
LOC107055190	45.3333	41	11	30.3333	68
TMPRSS9	56	70.6667	31.3333	53.6667	67.6667
LOC112530974	47.3333	39.6667	8.66667	14.3333	67.3333
BMP8A	97.3333	44	32	54	66.3333
LOC107051077	70	59	12.6667	24.6667	65.3333
LOC107049666	58.3333	59.3333	22	24.6667	65.3333
LOC107051618	52	49.6667	10.6667	19	65
FAM212A	29	25	5.66667	20	64.6667
AREG	63	59	27	36.3333	64.6667
LOC107054851	47.3333	49	27.3333	56.6667	64.3333
LOC112533507	50	31.6667	14.6667	46.6667	63.3333
LOC101748032	45	63.3333	15.3333	28.3333	63
APOC3	90	96.6667	29.3333	42.3333	62.3333
LOC107054472	67.6667	55.6667	20.3333	38	62
HIF3A	61	54.6667	21.3333	41.6667	61
REC8	53	55.3333	10.6667	22.6667	59.3333
LOC107052205	57.6667	60.3333	21	52	59
SOX14	270	55.3333	14.3333	71.6667	59
POU4F2	41	50.3333	15.6667	25.6667	58.3333
PRR15	43.6667	58	14	25.3333	57.6667
LOC112530164	60.3333	68.3333	28.3333	30	57.6667
C4H2orf81	48.6667	62.6667	20	49.6667	56.6667
SMTNL1	69	88	23.3333	31.6667	56
RASL11A	176.667	69.6667	31.6667	58	56
LRRC3C	38	40	19	47	55.6667
LOC107050008	132.667	15	7.33333	49.6667	55.6667
KRT14	107.333	71.3333	18.3333	47	54.6667
TCTA	55.6667	24.3333	5.66667	21	53.3333
SP7	28.6667	38	8.33333	19	52.3333
MIR6592	43	58	17.6667	39.6667	52.3333
LOC107049267	38.6667	41.3333	14.3333	36	51.6667
FEZF2	55.6667	31.3333	16.3333	27.6667	49.6667
SOCS1	39	33.6667	12	12.3333	49.3333
TMEM238	47.6667	41.6667	16	36	49.3333
EDMTF1	62.3333	24	13.3333	22.6667	48.6667
LOC424919	66.6667	56.3333	20.3333	48.6667	48.3333
MST1R	48.6667	58.6667	20.3333	32	48
LOC107052855	43	42	14	29	46.6667
LOC107055358	43	32.6667	14	32.6667	46.6667
LOC112530551	41.6667	38.3333	17	25.3333	46
KCNE5	40.3333	29	5.66667	45	45.6667
LOC101748436	41.3333	34	10.3333	24	45
LOC112530344	40	38.3333	11	8	44.3333
CTU1	55	59.6667	13.3333	32.6667	44
LOC112532385	27.6667	27	3.66667	10.3333	43.3333
TMEM215	66	22.3333	18	22	43.3333
ZAR1	29.3333	11	9	22.3333	43
BTC	39.6667	36.3333	14.3333	21.6667	42.6667
PNPLA1	92	43.3333	10	17.6667	41.6667
LOC107052724	54.3333	49	20.6667	28	41.6667
LOC112532281	40.3333	44.6667	20	34.6667	41
LOC107049412	34	23.6667	6	20	40.6667
LOC107054487	43.3333	49.3333	19	41.3333	40.3333
LOC107052763	51	28.6667	13.6667	45.3333	40.3333
PTGER2	26	36.3333	11	27.6667	39.6667
LOC107054452	55.6667	25.3333	2.33333	18	39
LOC112529924	98.3333	17	1	19	37.6667
LOC112530680	31	33.6667	7.33333	11	37.3333
OPN2SW	25.6667	27.6667	4.33333	13	37
LOC107052239	42.6667	42.6667	15	44	36.6667
LOC101748621	29	19.6667	13.6667	32.3333	36.3333
LOC107052153	31	23	8	39.3333	36.3333
LOC101748650	39.6667	18.6667	0	1.33333	35.6667
LOC107054460	47	46	15.6667	25	35.3333
LOC107055171	30	25.6667	11.3333	25.6667	34.6667
LOC112532987	34.6667	37.6667	11	41	34.6667
ARL2	23	28.3333	6	18.3333	33.6667
LOC107054855	96.6667	30.3333	3	11	33.3333
C1orf53	75.6667	29.6667	10.3333	16	33.3333
ASB16	29.6667	36	9	29	33
TAC3	155.333	14.3333	6	10.6667	32.6667
LOC112532060	18.6667	22.3333	9	12.6667	32.6667
LOC112532684	20	23	8.66667	17.3333	32.3333
HIST1H2BF	47.3333	38.3333	8.33333	22.3333	32
LOC112533508	29.6667	20	5.33333	8.33333	31.6667
LOC112532436	28	24.6667	8.33333	22.3333	31.6667
LOC112532889	21.3333	22	4.33333	6.66667	31.3333
TRIM54	28.3333	40	8.66667	30	31.3333
MXD3_1	35.6667	35	6	19	31
TNNT1	32.3333	31.3333	12.3333	19	30.3333
LOC100859484	29.6667	24.3333	6.33333	15	30
LOC107052215	40	34	7.66667	13	29.6667
BTLA	12.3333	6.33333	6.66667	16.3333	29.3333
LOC112532270	30.3333	34.6667	10.6667	16.6667	29.3333
RPRML	52	23.3333	2	13	29
TRNAR-UCU	18.6667	20	7.66667	17.3333	29
LOC112533509	25.3333	31.6667	9.33333	18.6667	28
LOC112531690	22	17	9	21	27.6667
LOC112533333	32	28.3333	7.66667	14.6667	27.3333
GC1	29	36	9.66667	20	27
LOC101747354	32.3333	20.3333	7.33333	16	25
LOC101747522	23	13	2	16.3333	23.6667
LOC112531442	18.3333	21	6.66667	19.3333	23
LOC112530228	10.6667	16.6667	1	8	22.6667
LOC112530348	15.3333	16.3333	2.66667	7	22.3333
LOC107049575	40	9	4.33333	9	22.3333
LOC107050215	13.3333	17	3.33333	7	22
SYPL2	20.6667	7.33333	4	9.66667	22
LOC112531008	14	17.3333	2.33333	10.3333	22
LOC107053126	12.3333	15	4.33333	8.66667	21.3333
LOC107050315	27.6667	30.3333	5	11	21.3333
LOC101749984	51.3333	32.6667	5.33333	9	21
LOC112532064	16	12	1	2	20.6667
LOC112530225	8.33333	11	3.33333	10	19.6667
DMRTA2	49.6667	13.3333	0	33.6667	19.3333
LOC107053127	12.6667	14.3333	2.33333	4	19
CLDN3	30.3333	20.6667	2.33333	7.66667	18.6667
MIR2954	20.3333	31.6667	3.66667	11.6667	18.3333
LOC107049516	52.3333	2	0.333333	10.6667	17
LOC107055322	18.6667	26.3333	3	10.3333	16.6667
LOC107050390	9.66667	6.66667	1	9	16
LOC101749989	24.6667	13.3333	3.66667	5.33333	15.6667
MIR1800	12.3333	18	3	6.66667	15
LOC112530253	15.3333	8.66667	0.666667	3	12.3333
LOC112532128	19.6667	19	5.66667	10.6667	12
LOC100857615	18	8.66667	0.333333	6.33333	11.6667
LOC112530548	11	12.6667	1	7.33333	11.3333
NT5DC4	14.6667	16	3.33333	6	10.6667
MIR6687	5	9.33333	0	1	10.3333
LOC107053256	9.66667	12.6667	2	5.66667	9.33333
LOC107049924	9	8.66667	0.333333	3.33333	8.66667
LOC112529991	11.3333	11.6667	1.33333	4	6.33333
LOC101749463	6	9	1	3.66667	5
LOC112533600	6	7	0.333333	4.33333	5

## Sheet: 164 DEGs in profile13
164 DEGs in profile 13 of hypothalamus with STEM
Geneid	H1	H2	H3	H4	H5
CALB2	11279	24011.3	14321	13067.3	21463.3
BF2	5546.67	9098.33	3805	4382.67	8422
SPTBN2	4390.33	6192.67	2247.67	3893	5579.33
BF1	3667.33	6327.33	2181	2196	5562
ANGPT4	2584.33	3121.33	1600.67	1864	3888.67
ALPL	2311.33	2824	1288.33	1761.33	3784.67
ATP5G3	2878.67	3377	1435.33	1282	3443
RYR1L1	2570	4032.67	1651.33	1987	3305.67
LOC107051305	1886.67	2702	1105.67	1747	2871
SPEG	2148.67	2824.67	1260.33	1973.33	2698
LOC107050378	2246.67	3082.33	1286.67	1455.33	2514.67
IFITM3	1353.67	2622.33	1033.33	1360.33	2394.67
FAAH2	1883.67	2336.67	1069.33	1488.33	2309
SPTBN4L	1752.33	2419	849.667	1501	2289.67
LOC425431	2196.33	2939	1085.33	1459.33	2265
ATP5L	1640.33	2096.67	791.667	951.333	2145
SLC47A2	860.667	1174.33	380	352.667	2062.67
EFHD2	1538	2809	879.667	778.667	2000.33
SYNGR2	1504.33	1852	815.333	991.333	1972.33
GAS2L1	1378.67	1714.33	830	1311.33	1930
SLC8A2	1599.33	2413.67	620.667	979	1902.67
ADCYAP1	1015	1522.33	778.333	1141	1882
DBNDD1	1288	1517.67	767.667	1023	1822
UQCR10	1403.33	1611	685	659	1781
LOC107049580	1087	1352.67	411.667	538.333	1740.33
LAMB1	834.667	842.333	665	582	1581
ECH1	1378.33	1651.67	709.667	778.667	1562.67
MVD	1218	1700.33	642.667	909	1558.33
RNF19B	1266	1636.67	735.333	1019.33	1531
EXOC8	1144.67	1440	658.333	853	1360.67
C1orf145	943.667	1184.33	474.667	689.667	1285
MYOC	597	2164	438.667	800.667	1190.33
ID1	811.333	866.333	329.667	265.667	1137.67
NDUFA6	882.667	1097.67	367.667	409	1126
CYGB	689.333	1005.67	428.667	503.333	1082
ARRDC2	745.667	1288	580	793.333	1057.33
C20orf27	939.333	1123.67	471	575.333	1017.33
LOC101749846	614.333	950.667	430	643	1004.33
HIC1	591.667	571	398.333	347	966
COX19	883.667	1154	498.667	463.333	925.333
UBA7	696.667	963	368	468.667	848
WHRN	618	1029.33	370.667	534.333	816
RAB37	406.333	967.667	546	532	778
LOC107049895	461	602.667	262.333	423.667	692
LDHD	515.333	739.667	229.667	361.667	686.333
NGFR	268	387.667	143.667	161.667	636.667
NPPC_1	117	362.667	16	64	630.333
KLF-4	452	784.333	345.667	358	613.333
SCRT2	270.333	501	244	328.333	595
COA6	596	745.667	303	318.333	594.667
PLD3	428.333	587.667	194.333	278.333	576.333
LOC100858796	451.667	605.667	233.333	311	574.667
DYNLL1	499.333	630	263.667	241.333	559.333
LOC112530990	285.667	418.667	185.667	329	528
SSH3	426	627.667	198	291.667	522.667
XKR7	335	596.667	216	297	490.667
BHLHE22	280.333	442.333	158	201.667	464.333
LOC100859726	318.667	556.333	170.667	295	463.667
GPR182	214.667	496.667	257.333	315	453
ID3	180	283.333	156	125.333	415.667
C1QTNF5	233.333	252	125.667	133.667	402.667
FIBIN	202	383	128	165	392.333
PCBD2	281	314	160	146.333	367.333
INTS5	207.667	257.333	110	151	360
LOC112533535	59	195.333	55	105.667	358.333
HMGCS2	313.333	438	191.667	236.667	348.667
LOC101751681	216	436.333	77	48	312.667
LOC107054744	228.667	338.333	119.333	143.667	310.333
CPXM1	160.333	226.667	101.333	63.6667	306
TMEM82	296.333	513	104.333	174.667	293.667
LOC107052080	135.333	199	118.333	161.667	279
LOC112530953	226.667	283	93.3333	95.6667	277
NR0B1	285.333	357	149.333	170.667	271.667
SMAD4	230	314.667	131.333	223.333	266.333
LOC771069	212.333	317.333	108.667	125.667	255
NPS	38	188.667	27.3333	37	241.333
CCM2L	180.333	342.667	102.667	150.667	240.667
GNG13	151.667	202	95.3333	122	238.333
CATH3	103.333	160	54	103.333	234.667
LOC100858814	219.333	282	91.6667	102.333	232
LOC112531249	144.667	153	89.6667	83.6667	228.333
ABCA9	115.333	276	64.6667	106	228
SIX2	76.3333	87	34	38.3333	226.667
WNT1	157	229.667	98.3333	131	226.667
C7orf49	248	288	118.667	112.333	224
TMEM51	159.333	312.333	124.667	99.3333	214
SCARA5	68	110	43.6667	51.3333	213.667
LOC107049204	13.6667	31	19	12	213
CLDN19	82	98.3333	74	86.6667	213
NMU	38.6667	175.667	32	65.3333	211.333
ANKLE1	131.333	191.667	60	106	203.667
ESPN	198.333	249	98	111.333	201.667
ITIH6	138.667	175.333	56.6667	55.6667	198.667
LOC101751749	117.667	203	44.3333	55.3333	198.333
LOC101748151	76.6667	248	46.3333	70.6667	198
EVPL	135.667	160	80.6667	110	193.333
LOC112529957	110.667	202.333	53.3333	85	185.667
CRLF1	167	301.667	88.6667	74.6667	181
LOC107055029	111.333	163	71	80.3333	168.333
C1orf226	109.667	128.667	66.3333	92.6667	166.667
LOC112531893	71.6667	154	30.6667	58.3333	166
CRABP1	145.667	197	80.3333	82.6667	163.333
RAB42	86.6667	156.333	68.3333	103.333	150.667
LOC107049581	72	103.667	41.3333	35.3333	147.333
EVA1B	89	105	54	58.3333	143.333
TRPT1	124.333	158.333	42	48.3333	140.333
LOC112530104	54.6667	99.3333	47	70.6667	133.333
LOC107054034	130.333	171.667	75.6667	72.6667	131.667
KCNE2	60.6667	76	49.6667	72.6667	126.333
LOC107055568	62	101.333	10.6667	13.6667	126
LOC112531373	67.3333	107	16.6667	22.3333	125
REM1	79.6667	96.6667	41	51	124.333
UGT8L	78	96	51.3333	40.6667	122.667
RIPPLY2	74.3333	113	41	73.3333	121.667
LOC112529998	96.6667	116.667	49	61	114.667
SCARA3	42.6667	52.6667	25.3333	19.6667	107.667
LOC107050775	101.333	156.333	55.3333	84	107.667
LOC107053695	92	233.667	49.3333	29	106.333
LOC107053612	47.3333	64	36	43.6667	100.667
LOC107049800	91	110.333	46.3333	45.3333	100.333
MIR124-3	74.3333	127.667	20	28.6667	93.6667
FIGLA	48.3333	73.3333	19	29	88.6667
SEMA3DL	66	92.6667	35	45.3333	88
LOC101752065	40.3333	102.667	22.6667	47.6667	85.6667
LOC112530337	51.3333	64.6667	30	31.6667	84.3333
LOC101749837	45.6667	69.6667	18.3333	30.6667	80.3333
IHH	45.6667	65.6667	28.3333	49.3333	75.3333
LOC112532132	50.6667	62.6667	23.3333	21.6667	74.6667
GEMIN7	58.6667	79.6667	18	25	71.3333
LOC112530475	33.6667	136	29	33.6667	68.6667
LOC112531806	35.6667	57	20.3333	22	66
FOXL1	14.6667	17.6667	11.6667	7.33333	64.3333
IL17B	29.6667	38	22	21.6667	55.6667
LOC112530191	39.6667	50.6667	19.6667	23	55.6667
LBX2	9.33333	36.6667	12.3333	17.3333	55.3333
LOC112530403	38.3333	49.3333	20.3333	20	53.6667
LOC107054091	27.6667	60	25	23	53.3333
AKR1D1	27.3333	33	21	21.6667	52.3333
CGREF1	25.6667	34	14	16.6667	51
GPR179	11.3333	18.6667	12	10.6667	50.6667
LOC112533178	19	32.6667	11.6667	23.3333	45.3333
PCDHA7	14	14.6667	11.6667	10	42
LOC112533459	14.6667	19.3333	12	12	39.6667
LOC100859819	33	61.6667	10	16.3333	38.3333
LOC112529973	24.3333	37.6667	14.3333	26.3333	37.3333
HSD11B2	26.6667	37.6667	11.3333	15.3333	35.3333
LOC112530393	17.6667	27.3333	13	14.3333	33.3333
PMEL	8.66667	16.3333	7.33333	5.33333	32.6667
BAAT	27.3333	50	9	21	32.6667
LOC112529953	22.3333	37	13.6667	11.6667	27.6667
LOC112531269	24.6667	30	9.66667	8.33333	27.3333
LHX8	18.3333	43	11	15.3333	26.6667
LOC107053548	11.6667	24.6667	7.33333	6.66667	25.3333
MIR1634	17.3333	22	5	5.66667	21.6667
LOC112533427	14.6667	18	5	6	21.3333
LOC107052236	16	25.6667	7	7.66667	20.6667
LOC112532901	10	18.3333	5.33333	6	20.3333
LOC112530434	11.6667	28	7.66667	12	20
GIPR	17	25	7	11.3333	17.6667
TCAP	17.6667	44.6667	3	2	15.6667
DYL2	11.6667	22	2.66667	8.33333	15.3333
LOC112532398	4.33333	10.3333	0.666667	1.33333	12.6667
LOC101747538	7	23.6667	1.33333	6	9.66667
LOC112533342	3.66667	14	1	4.33333	8.66667

## Sheet: 322 DEGs in profile1
DEGs in profile 1 is consistent with the changing trend of egg-laying rate
Genes	H1	H2	H3	H4	H5
ABCB8	1454.67	1388	478.333	908.333	1584.67
ABHD1	561.333	521.333	183	419	618.333
ACP5	188	170.333	57	96	199.667
ADAMTS4	2533.33	2393.67	1001.67	2157.67	2734
ADAMTSL5	249	193	122.333	236	326.667
ADPRHL	1954	1698.67	681	1010	2089
ADRA2B	115.667	105.667	40.6667	106.333	130.667
AEN	175.333	158.333	70.3333	112.333	156.667
ANAPC11	456	445.667	122	220	426.333
ANKRD34C	1206.33	984.333	453	950.667	1099
ANKRD39	362	294.667	49.3333	174.333	378.333
AP3S2	1773.67	1583.67	716.333	801	1428.67
APLN	502.667	457.333	173.333	343.333	633
AREG	63	59	27	36.3333	64.6667
ARHGDIG	2362.33	2238	931	1599	2541.67
ARL10	89.3333	84.3333	36.6667	60	77
ATP5D	3906.67	3888.33	1721.33	2377.67	4512.67
ATRAID	1195.67	1071.67	330.667	515	1401.67
AVPI1	136	88	16.6667	57	117.667
B3GAT2	1759.67	1349.33	696.667	1076.33	1627.33
BBS1	81.3333	71.3333	33	43	100
BLB1	1038.33	531.333	155	358.667	750.667
BLB2	1982	1606.33	443.667	639	1700.33
BMP8A	97.3333	44	32	54	66.3333
BOLA3	403.333	350.667	51	118.333	601.333
BRK1	536.667	264.333	150.333	186.667	494.333
BTC	39.6667	36.3333	14.3333	21.6667	42.6667
C10H15ORF58	871.333	720.667	326.333	377.333	868.667
C1orf53	75.6667	29.6667	10.3333	16	33.3333
C22orf39	424.333	316	93.3333	187.333	417.667
C23H1orf216	1268.33	1193.33	579.667	915.333	1474
C31H17orf49	1214	994	207	453.667	1458.33
C5H11ORF96	655.333	493	265	610	683.667
CAMK2N2	3301	2988.33	1346.67	2493.67	3569
CAMKV	2729.67	1285.67	743.333	1555.33	1923.67
CANT1	1152	1074.33	535.667	741.333	1244.33
CARTPT	303.333	193.333	49.6667	189.667	736.333
CBARP	2514	1959.33	728	1528	2296
CBLN4	901	702.667	433.667	501.333	1137.67
CCDC120	308.333	301.667	96	151	350.667
CCDC142	396.667	344.667	124.333	250	418
CCK	3323.67	974	208.667	508.333	873
CCNO	118.667	95	27.6667	79	117
CDK5R1	3777.33	3192.33	1607.67	2778	3922.67
CDK5R2	1776	1773.67	710.333	1263	2402.67
CDKN1C	558	399	271.333	335	883.333
CEBPD	189	169.333	39	109.333	256.333
CFD	1125	938.333	484.333	716.667	1291
CFP	440.333	181.667	34.3333	73.6667	117.333
CHRNA7L	338.333	84.6667	49.6667	98.3333	93.6667
CHST7	215.667	151	65.6667	148.333	256
CIART	130.667	110	43	61.3333	172.333
CKS1B	150.333	125.333	51.3333	101.667	123
CLDN3	30.3333	20.6667	2.33333	7.66667	18.6667
CNGA4	251.333	141.667	83	146	229
CNPY2	1323	1266.33	447	699	1384
COA3	823.667	790.667	184.333	293.333	842.667
COL16A1	479.333	292	167.333	222	415
COL1A1	910	772.333	446.667	468.667	1120.67
COL2A1L	517.333	277.333	148	253.333	339
COMMD4	755	741.333	331.333	419.667	846.333
CORIN	240.667	75.3333	68	99.6667	103.333
COX5A	1021.33	662.667	277.667	643	996.333
CRH	291	262.667	64.3333	192	490.333
CSDC2	3632	3520.67	1594	1859.67	3254.33
CSPG5	2127.67	1695.67	744.333	1985.33	2127
CTDNEP1	515.667	490.667	178.333	299.667	587.667
CYB561D2	612.667	533.667	239	447.333	548
DDIT3	687.667	627	210.667	372.667	636.667
DGUOK_1	1264	1079.67	419	747	1368.67
DNLZ	580	555.667	198.333	294.667	561
DPF1	628.667	505.333	190.333	383.667	565.667
DPH2	199	183.333	92	114.667	219.667
EDMTF1	62.3333	24	13.3333	22.6667	48.6667
EIF4EBP2	832.333	675	305	490.333	833.333
ELOF1	181	143.667	84.3333	129.333	209.667
ELP5	156.667	143.333	55.6667	74	201
EMILIN1	190.333	183.667	86.6667	116.667	279.667
ENHO	3845	3762.33	1962	3081.67	5329.33
EXOSC6	378.333	165	20	82.3333	296.667
F8A3	370.667	291	84	180.667	519.667
FAM136A	329.333	310	108	208	295.333
FAM171A2	1473.33	1356.67	565.333	880	1647
FAM181B	1856.67	1443	752.667	1110.33	2375
FAM212A	29	25	5.66667	20	64.6667
FAM43A	3776.33	3295.33	1455.67	2320.33	5229.33
FBXO46	747.667	741.333	340.333	519.333	867
FEZF2	55.6667	31.3333	16.3333	27.6667	49.6667
FGF22	74.6667	46.3333	29.6667	52.6667	69
FGFR4	415.333	355.333	197.333	355.667	476.333
FIBCD1	985.333	514.333	264.667	584.333	711.333
FJX1	1098.67	474	159	279.333	763.333
FLRT1	218	218.667	79.6667	202.667	265.333
FMC1	279	251.667	78.3333	101.667	302.667
FOXB1	366	133.333	121.667	168.667	201
FOXC1	134.667	113	82	102	279.333
FOXD2	166.333	122.667	60.3333	72.6667	264.333
FOXL2	148.667	121	73.3333	161.667	168
FRMD8	530.667	518	130.667	189.333	614.333
FZD5	241	225	60	110	167.667
FZD9	1052.67	972.667	531	814.333	1224.33
GALR1	61	36.6667	21.3333	40.3333	80.6667
GATSL3	148.333	147.667	73.6667	106.333	178
GCDH	1019	998.667	373.333	588.667	886
GDA	645.667	175.667	65.3333	68	207.333
GGCX	591	565	219	367.667	614.667
GHDC	812	605.333	267.333	329.333	638.333
GIPC1	1403	1319	518.333	840.333	1629
GLIS2	648	578.333	389.333	570.333	903.667
GLMP	286.333	281	131	203.333	314.667
GNG11	209	195.667	67.3333	82.6667	225.333
GNG7	4390.33	4143	1419.33	1827	4235
GPR25	398.667	234.667	96.3333	160.333	416
GPR61	146.667	144.667	41	118.333	178
GPRIN1	306	197.667	74.3333	156	243.333
GRASP	391	329.667	103	148	400
GRN	1839	1689.33	706.667	1013.67	1789
GTPBP3	232.333	228.333	113.667	165.333	282.667
GZMM	819.333	775.667	328.667	429	1076
H1FX	2312.67	1993.33	692.667	759.667	2495
H2AFV	1058.67	977.667	309.667	473	1095.33
HAS3	86.6667	67.3333	32.6667	60.3333	82
HGH1	460	360	131.333	202.667	550
HH3L	2966.33	2812.33	1336	2225.67	3477.67
HIF3A	61	54.6667	21.3333	41.6667	61
HIGD2A	876.333	840.667	145.667	247	1125.33
HIST1H2BF	47.3333	38.3333	8.33333	22.3333	32
HNRNPA0	1220.67	1194.67	605.667	837.333	1440.33
HNRNPUL1	1067	1014.33	458.333	785.333	1135
HRH3	662	205.667	187.667	218.333	282.667
HSD17B1	157.333	122	50	88.6667	118.667
HYAL3	354	294.667	113.333	213.333	275
ID4	3513.33	1851.33	658.667	1270.67	2980.67
IER5	368.333	251	127.333	154	305.333
IGFBP4	902	745	464.667	742.667	1117.67
IL17RC	927.333	874.333	298.333	511.667	1148.67
IL6R	349.333	264.667	130.667	215.333	319.667
ILVBL	1300.67	1015.67	455	883	1256
IMP3	922	873	180	461.333	935.333
INAFM2	822.667	730	195	311.333	748
INO80B	700.333	656.333	258.667	433.333	794.667
INSM1	213.667	180.333	71	149.333	228.667
INSM2	112	41.6667	31	82	122.667
IPO4	1365	1190	460	606	1513
JTB	1210.33	949	295.667	636.667	1118.33
JUND	1550.33	1223.67	551.333	778.333	1850
KCNE5	40.3333	29	5.66667	45	45.6667
KRT14	107.333	71.3333	18.3333	47	54.6667
LDLR	359.333	343.667	118.667	274.667	382
LHFPL4	1426.67	1082.67	397	995.667	1313
LIMD1	443	406	244	351.333	615.333
LOC101749299	1323	1281	451.667	753.667	1481.67
LOC112533358	1059	1043.67	268.333	653	1102
LRFN1	665	571.333	163.667	615	957.667
LRRC20	156	107.667	52.3333	99.6667	124.333
LRRC25	119.667	114.333	49	82.3333	116
LRRC61	331.333	284.667	110	249.333	333
MANF	1919.67	1671.67	585.667	1035	1785.33
MDK	1312.33	1069.67	542.667	690.333	1644
MEA1	1162	1151.33	340.333	683.333	1337.33
MED11	579.667	568.667	104.333	144.333	790.667
MFSD5	924.667	897.333	392.667	742.667	1123.33
MGAT1	411.333	363.333	168.333	353.333	444.667
MOGS	913	840.333	350.667	738.667	1020.33
MRPL17	1299.33	1180.67	358.667	742.333	1249.33
MRPL43	632	539.667	180.667	261.333	655.333
MRPL54	443.667	421.333	140.333	221.667	549.333
MRPS12	509.333	485	103.333	183	671.667
MRPS24	352.333	311.667	119.333	207.333	494
MRPS28	697	461.667	181	279.333	621
MTERF4	385.667	365	108.333	222.667	422
MXD3_1	35.6667	35	6	19	31
MYO1A	86.6667	79.3333	30.6667	46.3333	107.333
NANOS1	295.333	153.667	28.6667	64	293.667
NAT8B	634.667	525.667	233.333	304.667	773
NDUFAF3	721.667	657	235.667	454.333	714.667
NDUFB8	3775	3236.67	1514.67	2074.33	4124.67
NEDD8	1064	1036.67	281	324	1061.67
NFKBIB	1492	1439	608.667	1051	1597
NFKBIE	593.667	491	219.667	389.667	602.333
NNF1	1238.67	1095.67	325.333	446.667	1347.67
NOG	227.667	159.333	91.3333	101	250.667
NOG2	85.3333	36	24.3333	52	71.3333
NRN1L	306	247.667	53	63	172.667
NRSN2	126.333	75	24.6667	34	91
OTX5	116	105.667	38.3333	42	144
PABPN1	1162	1017.33	412	470	953
PARD6A	93.6667	87.3333	38.6667	69.3333	76.6667
PAXX	229.667	200.333	103	164.333	246
PBXIP1	1660.33	1619.33	538.667	847	1845.33
PCASP2	339	296.667	134.667	240	259.333
PDF	133.667	127.333	59	118.667	137.667
PIGY	2372.33	2273.33	946.667	1081.67	2294.67
PIN4	905	827.667	264	392	1044.33
PITPNC1L	910.333	654.667	306.667	482.333	714
PNPLA1	92	43.3333	10	17.6667	41.6667
POLD4	265	160.333	34.3333	70.6667	272
POLE4	1494.33	1234	552.333	507	1498.67
POLR3D	843.667	817.333	311.667	478.333	926.667
PORCN	482	433.667	157.333	264.333	532.667
PPIL1	352.667	333	90.6667	129	409.333
PPP1R12C	2469.67	2378	1088.33	1803.67	2105
PPP1R1A	215.667	119.667	46.6667	133.333	168
PPP1R1B	143	90.3333	34	45	123.333
PREB	1310.67	1300.33	494	852.333	1389
PRLHR	92.3333	55	27.3333	56	69
PROCA1	686	630.333	316.667	442	813.333
PRR7	349	202	130	268.333	303.667
PTPRCAPL	176.667	80.3333	29.6667	76.3333	135
PTRH2	627.333	626.333	185.333	289.667	619.667
QTRT1	384.667	276.333	119.333	179	377.667
RAD9A	308	299	128	223	334.667
RAP1GAP2_1	2123	1954.67	864	1567	1755
RASSF1	753	655.333	222	419.333	718
RASSF10	46.3333	45.6667	16.3333	36.6667	69
RAX	120	72.6667	36.3333	97	89.6667
RBM8A	1183.67	1176	417.333	599.333	1123.67
RBP14L	2052.67	2051.67	553	1073.67	2176.33
REEP4	180	178	72.3333	119	175.667
RENBP	108.667	73	44	82	117.333
RHEB	304.667	167.667	61.3333	151	280.333
RP11-762I7.5	1233.67	1023.33	411.667	684.333	1146.33
RPE	1486	1467.67	642.667	895.333	1581.67
RPL13	8146.33	7804.33	3200	3399.33	6957.33
RPL35A	2325	2051	796	745.333	2063
RPL36	2500.33	2266	1138.67	1667.67	2744.67
RPP14	68.6667	57	12.3333	26.6667	79.6667
RPRML	52	23.3333	2	13	29
RPRML_1	254	174.667	23.6667	51	146.667
RPS15	5017	4821.33	1374.33	1862.33	4293
RPS19	11761.3	10916.7	4411	7669.33	14036
RPS20	4537	4514.33	1919	1932.67	4957.67
RPS23	3802.33	3753.67	1192.33	1577.67	3244.33
RPS28	1592.67	1589	339.333	616	1776
RRP8	211	180	70.6667	94.3333	219
RRS1	160.333	138	62.6667	173.333	217.667
RTKN	7681	6977.67	2787.67	4438.33	7211.67
RTN2	236.667	249.333	90.6667	109	297.333
RTN4RL1	735.667	325	238.667	355	398.333
RTN4RL2	150	120	44.3333	79	194.333
S100A16	79.6667	78.6667	31.3333	46.6667	92
SCYL1	792.667	773.667	445.667	799.333	1041.33
SEC61B	964.667	930.667	304	374	942
SELENOH	524	318	99	207.667	479.667
SEMA3BL	717.667	692.667	332.667	694.667	841
SEMA6C	243.667	232.667	90.3333	200	262.667
SH2D5	609.667	483.333	206.667	517.333	534.333
SHD	106.667	70.3333	11.3333	38	93.3333
SHE	800.333	637.333	337	447	950.667
SHISA2	434	230.667	133	208	321.333
SHISA4	1834.67	1707.67	897.333	1947	2367
SIX1	115.333	94	54.3333	55	227
SLA2	149.333	139	61.3333	131	141.333
SLC24A4	1091	295	285.667	364	528.667
SLC39A1	1107.33	1042.67	340	554.333	1461
SMIM20	732	713.667	311	334.333	832.333
SMUG1	841	770.333	283.333	465.667	900.333
SNCB	13630	13301.7	5104.67	7138.67	13882.7
SNRKL	1459.33	1379	692	1183	1604
SNRPD1	373	217.333	115.667	155	323.667
SNTA1	420.333	340.333	176.333	244.333	626
SNTB2	241.333	235.333	77.6667	135.667	208.667
SNX21	1890.67	1608.33	613	995	1548
SOCS1	39	33.6667	12	12.3333	49.3333
SOX12	121.333	119.333	48	143.667	137.667
SPA17	456.667	405.667	137.333	212	541.667
SPATA2L	538.667	495.333	180	424.667	568
SRA1	470.667	399	170.667	360.667	415.667
SREBF1	3161.33	2813.33	1582.67	2371.67	4105.33
SRGN	118.333	102.333	27.6667	51	81.3333
SRRD	282.333	279	106	173.667	252
SST	2803.33	2082	752	2079	2213.33
SSTR4	579	538.333	273	432.333	651.333
ST3GAL2	1462	1308	625.333	1009.33	1499.33
ST6GALNAC2L	105.667	94.3333	43	54	92
STAP2	230.667	203.667	61.6667	98	222
SUV39H1	281.333	280.667	82	144.667	250.667
SUV39H1_1	1118.67	1053.67	203	343.333	1215.67
SYNDIG1L	1072.67	398.333	405.333	419.667	513.667
SYPL2	20.6667	7.33333	4	9.66667	22
TAC3	155.333	14.3333	6	10.6667	32.6667
TAF6	1443.33	1345	674	1151.67	1552
TAP1	514.667	504	190.333	341	520.667
TARBP2	841	804.333	294	504.333	894
TBKBP1	463	418	207	433.333	495.333
TCN2	542.333	540.667	262.667	414.333	708.667
TCTA	55.6667	24.3333	5.66667	21	53.3333
TGFB1	1493.33	1081	491	911	1392.67
THEM4	625	620	190	306.667	673.667
TIMM10B	413	404	141	214	396
TINAGL1	807.333	769.333	377.333	589.333	1009.67
TLX2	545.667	380	143	337	532.333
TMEM101	564.333	562.667	202.667	407.667	548.333
TMEM141	1577	1452	658	1138.33	1283.33
TMEM158	371.333	145.667	60.6667	169.333	308.667
TMEM200B	255	215.667	76.3333	80.3333	179.333
TMEM215	66	22.3333	18	22	43.3333
TMEM216	242	226	96.3333	134.333	174.667
TMEM223	768.667	747	266.667	533	892.333
TMEM238	47.6667	41.6667	16	36	49.3333
TMEM35B	403	321.333	96	152.333	356.667
TMEM41A	1104.33	1096	417.333	604	1027.33
TNFRSF14	145.333	138.667	47.6667	71	166
TNNT1	32.3333	31.3333	12.3333	19	30.3333
TP53RK	371.667	329.333	157	256	511
TRIR	925.333	831.333	311.667	632.667	930
TRPC2L	125.667	108.333	49.6667	85.3333	97.6667
TXN	4549	3245	1458.33	1508	2679
UCP3	76	66.6667	29	66	70.3333
UFC1	977.333	886.333	294	467.667	1046.33
URAH	133.667	128.333	43	79.3333	104
UXT	553.667	429.333	145	183.333	459.333
VSTM2B	738	707	422.333	666.667	1008.33
VSTM2L	3518.67	2270	973.667	2617.67	2917.33
WBP1	1401.33	1318	568	1013.67	1691.33
WDR13L	3052.33	2317	758	1797.67	2302.67
WDR54	675.667	607.333	282.333	457.333	741.667
WDR55	628.667	610.333	274.667	458.333	579
YRDC	744	729.667	203	315.667	710
ZAR1	29.3333	11	9	22.3333	43
ZC3H10	398	352	157	306.667	456.667
ZNF593	1312.67	1299.67	535.333	770.667	1345.67
